# Supplementary material for: Development of a program for in silico optimized selection of oligonucleotide-based molecular barcodes
Source: PLoS One. 2021 Feb 18;16(2):e0246354. doi: 10.1371/journal.pone.0246354 (PMC7891705; doi:10.1371/journal.pone.0246354)
Supplement: S1 Table — (XLSX) [file pone.0246354.s012.xlsx]

## Sheet: S1 Table
S1 Table. Penalty scores for GCC (PGCC) depending on the lengths of barcodes (8, 10, and 12 nt).
a. GCC penalty scores of barcode with l=8					b. GCC penalty scores of barcode with l=10					c. GCC penalty scores of barcode with l=12
gcc	f(gcc)		PGCC		gcc	f(gcc)		PGCC		gcc	f(gcc)		PGCC
0	72	4023	1000000		0	72	4023	1000000		0	72	4023	1000000
0.125	895	49686	954152		0.1	573	31831	972079		0.083	417	23133	980813
0.25	5389	299226	703605		0.2	2864	159046	844351		0.167	1772	98408	905234
0.375	15825	878733	121757		0.3	9038	501847	500166		0.25	5389	299226	703605
0.5	22663	1000000	0		0.4	18009	1000000	0		0.333	11938	662904	338458
0.625	15825	878733	121757		0.5	22663	1000000	0		0.417	19344	1000000	0
0.75	5389	299226	703605		0.6	18009	1000000	0		0.5	22663	1000000	0
0.875	895	49686	954152		0.7	9038	501847	500166		0.583	19344	1000000	0
1	72	4023	1000000		0.8	2864	159046	844351		0.667	11938	662904	338458
					0.9	573	31831	972079		0.75	5389	299226	703605
					1	72	4023	1000000		0.833	1772	98408	905234
										0.917	417	23133	980813
										1	72	4023	1000000
