# Supplementary material for: Development of a program for in silico optimized selection of oligonucleotide-based molecular barcodes
Source: PLoS One. 2021 Feb 18;16(2):e0246354. doi: 10.1371/journal.pone.0246354 (PMC7891705; doi:10.1371/journal.pone.0246354)
Supplement: S2 Table — PHP for hp = 1 and PSR for sr = 1 are the same with the cases of hp = 2 and sr = 2, respectively. (XLSX) [file pone.0246354.s013.xlsx]

## Sheet: S2 Table
S2 Table. Penalty scores for HP (PHP) and SR (PSR) according to the lengths of HP (hp) and the repeat numbers of SR (sr) regardless of the lengths of barcodes. PHP for hp=1 and PSR for sr=1 are the same with the cases of hp=2 and sr=2, respectively.
a. Calculation of penalty scores for HP					b. Calculation of penalty scores for SR
hp	f(hp)		PHP		sr	f(sr)		PSR
1	33378	1000000	2		1	37999	1000000	6
2	33378	1000000	2		2	37999	1000000	6
3	8977	268953	731049		3	1873	49286	950720
4	2414	72336	927666		4	92	2429	997577
5	649	19455	980547		5	5	120	999886
6	175	5232	994770		6	0	6	1000000
7	47	1407	998595
8	13	378	999623
9	3	102	999900
10	1	27	999975
11	0	7	999995
12	0	2	1000000
