# Supplementary material for: Development of a program for in silico optimized selection of oligonucleotide-based molecular barcodes
Source: PLoS One. 2021 Feb 18;16(2):e0246354. doi: 10.1371/journal.pone.0246354 (PMC7891705; doi:10.1371/journal.pone.0246354)
Supplement: S3 Table — (XLSX) [file pone.0246354.s014.xlsx]

## Sheet: S3 Table
S3 Table. Penalty scores for two pairwise barcode factors (PHD and PCP) according to barcode length.
a. Penalty scores for HD					b. Penalty scores for CP
hd	PHD				cp	PCP according to barcode length
	12	10	8			12	10	8
1	1000000	1000000	1000000		0	0	0	0
2	1000	1000	1000		1	0	0	0
3	1	1	1		2	0	0	0
4	0	0	0		3	0	0	0
5	0	0	0		4	0	0	0
6	0	0	0		5	0	0	0
7	0	0	0		6	0	0	100
8	0	0	0		7	0	6	100000
9	0	0			8	1	1585	99999767
10	0	0			9	100	398106
11	0				10	10000	99999767
12	0				11	999998
					12	99999767
