# Supplementary material for: Development of a program for in silico optimized selection of oligonucleotide-based molecular barcodes
Source: PLoS One. 2021 Feb 18;16(2):e0246354. doi: 10.1371/journal.pone.0246354 (PMC7891705; doi:10.1371/journal.pone.0246354)
Supplement: S4 Table — (XLSX) [file pone.0246354.s015.xlsx]

## Sheet: S4 Table
S4 Table. Penalty scores (PGCC, PHP, PSR, PHD, PCP, and PWT) and their PDEC values according to the weights.
Weights					PGCC			PHP			PSR			PHD			PCP			PWT			Average of five median PDEC values	St. Dev. of five median PDEC values
w1	w2	w3	w4	w5	Iinitial (median)	Best (median)	Median PDEC (%)	Iinitial (median)	Best (median)	Median PDEC (%)	Iinitial (median)	Best (median)	Median PDEC (%)	Iinitial (median)	Best (median)	Median PDEC (%)	Iinitial (median)	Best (median)	Median PDEC (%)	Iinitial (median)	Best (median)	Median PDEC (%)
20	20	20	1	1	19250000000	1975000000	89.76	32930000000	3294000000	89.99	2040000000	203000000	90.07	21780000000	10250000000	52.83	91350000000	31370000000	66.91	1198000000000	150600000000	87.43	77.9	17.206
20	20	5	1	1	19290000000	1972000000	89.77	33000000000	3331000000	89.9	2057000000	244700000	87.99	21870000000	10240000000	53.04	91650000000	30560000000	67.03	1169000000000	147300000000	87.41	77.5	16.75
20	20	10	1	1	19350000000	1960000000	89.84	33000000000	3316000000	89.92	2047000000	208600000	89.74	21860000000	10340000000	52.55	90850000000	31450000000	65.84	1180000000000	149400000000	87.36	77.6	17.427
20	20	1	1	1	19270000000	2005000000	89.6	32940000000	3366000000	89.8	2067000000	589800000	70.66	21770000000	10470000000	51.93	91590000000	32210000000	64.33	1159000000000	150400000000	87.04	73.3	16.447
10	20	20	1	1	19310000000	2508000000	87.04	32940000000	3539000000	89.24	2029000000	216600000	89.32	21720000000	10650000000	51.01	91450000000	31290000000	65.55	1005000000000	142000000000	85.84	76.4	17.374
10	20	5	1	1	19280000000	2477000000	87.15	32940000000	3558000000	89.18	2031000000	246400000	87.81	21720000000	10460000000	51.46	89550000000	31380000000	64.29	972200000000	138900000000	85.74	76	17.153
10	20	10	1	1	19270000000	2518000000	86.93	32930000000	3570000000	89.18	2054000000	224800000	89.03	21810000000	10640000000	51.12	91560000000	31410000000	65.18	984800000000	141100000000	85.7	76.3	17.311
1	20	20	1	1	19290000000	8464000000	56.15	32910000000	3378000000	89.73	2069000000	206400000	89.95	21770000000	9537000000	55.81	90640000000	28790000000	68.36	832400000000	118700000000	85.68	72	17.052
10	20	1	1	1	19340000000	2512000000	86.99	33080000000	3579000000	89.18	2067000000	619900000	70.3	21770000000	10710000000	50.93	90170000000	31620000000	65.5	968600000000	139200000000	85.59	72.6	15.869
1	20	5	1	1	19280000000	8197000000	57.57	32940000000	3431000000	89.6	2065000000	234400000	88.74	21690000000	9432000000	56.62	91900000000	28400000000	69.75	801900000000	116100000000	85.59	72.5	16.115
1	20	10	1	1	19310000000	8392000000	56.54	32870000000	3388000000	89.69	2041000000	213100000	89.5	21600000000	9549000000	55.92	90340000000	30160000000	67.16	810200000000	118300000000	85.4	71.8	16.881
1	20	1	1	1	19270000000	8473000000	56.01	32930000000	3405000000	89.66	2041000000	633400000	68.96	21770000000	9547000000	55.97	89540000000	29540000000	66.99	791400000000	116800000000	85.31	67.5	13.77
5	20	20	1	1	19260000000	3525000000	81.72	33020000000	3549000000	89.24	2023000000	223300000	88.94	21710000000	10530000000	51.8	91920000000	31080000000	66.2	910900000000	135300000000	85.19	75.6	16.25
5	20	10	1	1	19240000000	3539000000	81.58	32900000000	3573000000	89.12	2032000000	220100000	89.31	21940000000	10620000000	51.47	90590000000	31180000000	65.15	887700000000	133600000000	84.97	75.3	16.565
20	10	20	1	1	19280000000	2242000000	88.36	32980000000	3840000000	88.33	2058000000	226800000	88.86	21780000000	10600000000	51.6	89920000000	32220000000	64.25	868000000000	131100000000	84.91	76.3	17.344
5	20	5	1	1	19310000000	3548000000	81.68	32920000000	3642000000	88.97	2044000000	248200000	87.92	21890000000	10680000000	51.16	93190000000	31170000000	66.85	880100000000	133600000000	84.81	75.3	16.132
5	20	1	1	1	19230000000	3593000000	81.32	32990000000	3658000000	88.91	2024000000	639500000	68.2	21690000000	10660000000	50.95	91510000000	31230000000	65.35	871500000000	133200000000	84.75	70.9	14.74
20	10	1	1	1	19300000000	2268000000	88.24	32920000000	3862000000	88.25	2045000000	599100000	70.92	21790000000	10550000000	51.96	91120000000	32180000000	64.6	830600000000	127600000000	84.66	72.8	15.67
20	10	5	1	1	19260000000	2281000000	88.15	32970000000	3886000000	88.19	2019000000	269100000	86.82	21780000000	10600000000	51.41	89820000000	31960000000	64	835700000000	128900000000	84.65	75.7	17.041
20	10	10	1	1	19300000000	2296000000	88.09	32920000000	3924000000	88.1	2062000000	239600000	88.2	21770000000	10730000000	50.64	90300000000	32540000000	64.49	847300000000	131200000000	84.57	75.9	17.443
20	20	20	5	1	19240000000	2662000000	86.16	32910000000	4156000000	87.34	2039000000	265000000	87.04	21810000000	6489000000	70.36	92170000000	36930000000	59.15	1285000000000	211000000000	83.62	78	12.74
20	20	10	5	1	19290000000	2652000000	86.25	32940000000	4187000000	87.31	2033000000	273900000	86.63	21730000000	6559000000	69.88	90870000000	37310000000	59.36	1266000000000	209200000000	83.52	77.9	12.674
20	20	5	5	1	19260000000	2681000000	86.05	32990000000	4226000000	87.17	2044000000	347900000	82.81	21890000000	6477000000	70.21	90390000000	37350000000	58.37	1254000000000	209400000000	83.35	76.9	12.372
20	20	1	5	1	19270000000	2665000000	86.14	33000000000	4192000000	87.29	2043000000	836500000	59.74	21820000000	6442000000	70.54	89990000000	38060000000	58.1	1248000000000	207700000000	83.35	72.4	13.953
20	5	20	1	1	19280000000	2371000000	87.72	32930000000	5108000000	84.5	2046000000	248200000	87.85	21720000000	10480000000	51.7	92360000000	32620000000	64.58	705600000000	120400000000	82.82	75.3	16.342
1	20	20	5	1	19300000000	10150000000	47.41	32940000000	4067000000	87.64	2043000000	242500000	88.08	21770000000	5923000000	72.8	92090000000	34360000000	62.83	920100000000	159800000000	82.59	71.8	17.265
20	5	10	1	1	19200000000	2390000000	87.57	32830000000	5109000000	84.47	2038000000	256400000	87.46	21740000000	10310000000	52.52	91580000000	32550000000	63.95	681400000000	119000000000	82.53	75.2	16.048
20	5	5	1	1	19280000000	2399000000	87.56	33020000000	5169000000	84.34	2049000000	267500000	86.88	21770000000	10480000000	51.71	91450000000	33300000000	63.59	673800000000	119000000000	82.38	74.8	16.268
10	10	20	1	1	19290000000	2807000000	85.43	32890000000	4221000000	87.21	2039000000	254300000	87.56	21790000000	10670000000	50.9	92810000000	33090000000	64.3	677200000000	119300000000	82.31	75.1	16.665
1	20	5	5	1	19300000000	10220000000	46.96	32970000000	4105000000	87.57	2033000000	320800000	84.19	21750000000	5953000000	72.55	92300000000	34630000000	62.89	889600000000	158000000000	82.26	70.8	16.542
1	20	10	5	1	19240000000	10290000000	46.53	32870000000	4141000000	87.4	2025000000	252600000	87.41	21820000000	5922000000	72.9	92030000000	34750000000	62.68	897900000000	158700000000	82.26	71.4	17.386
10	10	10	1	1	19300000000	2828000000	85.31	33010000000	4243000000	87.11	2058000000	265200000	86.99	21790000000	10840000000	50.38	93830000000	33290000000	64.8	659700000000	117000000000	82.2	74.9	16.635
20	5	1	1	1	19280000000	2418000000	87.55	32920000000	5189000000	84.26	2047000000	616400000	69.41	21800000000	10500000000	51.95	92240000000	33100000000	64.16	667800000000	117900000000	82.15	71.5	14.67
1	20	1	5	1	19240000000	10210000000	47.04	32940000000	4094000000	87.59	2041000000	841500000	57.85	21910000000	5949000000	72.76	91810000000	34540000000	61.77	880000000000	157300000000	82.15	65.4	15.442
10	10	5	1	1	19260000000	2796000000	85.47	33020000000	4256000000	87.15	2044000000	280700000	86.1	21770000000	10780000000	50.59	91620000000	33370000000	62.32	645500000000	115900000000	82.09	74.3	16.843
20	1	20	1	1	19270000000	2298000000	88.03	32930000000	12640000000	61.5	2064000000	238500000	88.5	21800000000	9350000000	56.99	91350000000	29680000000	67.25	573000000000	102400000000	82.01	72.5	14.885
10	20	20	5	1	19280000000	3555000000	81.64	32910000000	4333000000	86.84	2035000000	267700000	87.07	21800000000	6570000000	69.66	92360000000	37880000000	59.23	1093000000000	197300000000	81.97	76.9	12.138
10	10	1	1	1	19340000000	2835000000	85.36	33000000000	4272000000	87.06	2040000000	621500000	68.73	21850000000	10800000000	50.59	91110000000	33550000000	63.45	638800000000	116300000000	81.83	71	15.353
20	1	10	1	1	19280000000	2315000000	87.99	33030000000	13010000000	60.69	2046000000	237900000	88.41	21800000000	9447000000	56.64	94450000000	30340000000	68.59	553800000000	101300000000	81.72	72.5	14.995
10	20	10	5	1	19350000000	3531000000	81.67	33040000000	4371000000	86.79	2048000000	280100000	86.33	21740000000	6624000000	69.52	89390000000	38080000000	57.35	1072000000000	196200000000	81.68	76.3	12.694
10	20	5	5	1	19290000000	3534000000	81.64	32940000000	4377000000	86.72	2030000000	350100000	82.93	21790000000	6649000000	69.45	91770000000	37540000000	59.25	1062000000000	194800000000	81.67	76	11.382
10	20	1	5	1	19310000000	3535000000	81.67	32920000000	4414000000	86.58	2030000000	871600000	56.83	21810000000	6587000000	69.8	92780000000	38310000000	58.58	1055000000000	194900000000	81.5	70.7	13.347
20	1	5	1	1	19270000000	2332000000	87.9	33020000000	12640000000	61.69	2071000000	256700000	87.57	21700000000	9420000000	56.36	92060000000	30250000000	66.96	544100000000	100900000000	81.48	72.1	14.761
20	1	1	1	1	19330000000	2347000000	87.85	32900000000	12680000000	61.37	2034000000	563200000	72.22	21690000000	9541000000	56.11	89370000000	29920000000	66.34	531900000000	99810000000	81.32	68.8	12.216
5	20	20	5	1	19270000000	4992000000	74.15	32860000000	4401000000	86.6	2045000000	275500000	86.38	21730000000	6508000000	70.03	90700000000	37190000000	59.12	993800000000	188300000000	81.08	75.3	11.633
5	20	10	5	1	19270000000	5000000000	73.91	32950000000	4365000000	86.76	2029000000	267100000	86.9	21700000000	6587000000	69.74	92240000000	37150000000	58.8	974700000000	185400000000	81.04	75.2	11.947
5	20	5	5	1	19350000000	5017000000	74.1	33010000000	4447000000	86.55	2076000000	355500000	82.74	21720000000	6612000000	69.6	92270000000	37020000000	58.85	966900000000	185900000000	80.82	74.4	10.978
5	20	1	5	1	19320000000	5034000000	74.03	33000000000	4382000000	86.7	2036000000	871800000	57.06	21750000000	6596000000	69.63	90630000000	38080000000	58.25	957600000000	184900000000	80.7	69.1	12.217
1	10	20	1	1	19240000000	8765000000	54.5	32970000000	4159000000	87.3	2058000000	261000000	87.43	21890000000	9927000000	54.94	93340000000	31380000000	66.1	504700000000	97070000000	80.69	70.1	16.472
5	10	20	1	1	19240000000	3780000000	80.34	32950000000	4293000000	86.97	2013000000	266700000	87.04	21840000000	10770000000	50.53	90290000000	33550000000	62.62	578000000000	112000000000	80.62	73.5	16.26
5	10	10	1	1	19280000000	3767000000	80.4	32930000000	4386000000	86.71	2059000000	265800000	86.94	21780000000	10710000000	50.72	92150000000	33400000000	63.56	560600000000	109700000000	80.38	73.7	15.971
1	10	10	1	1	19250000000	8623000000	54.96	32980000000	4280000000	87.03	2043000000	267600000	86.69	21920000000	9980000000	54.2	91240000000	31830000000	65.03	483300000000	95180000000	80.28	69.6	16.342
1	10	5	1	1	19270000000	8332000000	56.84	32930000000	4259000000	87.08	2061000000	269100000	86.82	21900000000	9685000000	55.7	92300000000	32060000000	65.44	471900000000	93580000000	80.25	70.4	15.592
20	10	20	5	1	19270000000	2898000000	84.96	32940000000	5161000000	84.29	2042000000	291500000	85.67	21760000000	6855000000	68.56	92170000000	39290000000	57.44	956600000000	189600000000	80.21	76.2	12.671
1	10	1	1	1	19290000000	8400000000	56.57	33010000000	4242000000	87.08	2049000000	656700000	68.04	21670000000	9610000000	55.65	91960000000	31330000000	66.21	466000000000	92660000000	80.12	66.7	12.67
5	10	5	1	1	19340000000	3811000000	80.19	32970000000	4373000000	86.73	2020000000	288200000	85.78	21780000000	10790000000	50.33	90730000000	34870000000	62.47	549500000000	109600000000	80.09	73.1	16.034
5	10	1	1	1	19280000000	3818000000	80.21	32980000000	4463000000	86.38	2067000000	629800000	69.41	21680000000	10750000000	51.08	91720000000	33520000000	63.36	541000000000	108200000000	79.97	70.1	13.919
20	10	1	5	1	19290000000	2948000000	84.71	32960000000	5189000000	84.26	2038000000	856900000	57.61	21820000000	6896000000	68.27	93510000000	39360000000	57.73	920500000000	185200000000	79.88	70.5	13.467
20	10	10	5	1	19290000000	2960000000	84.7	32930000000	5231000000	84.15	2002000000	300900000	84.84	21760000000	6951000000	68.16	93040000000	39630000000	57.33	938200000000	188900000000	79.87	75.8	12.551
20	20	20	10	1	19300000000	3357000000	82.59	32930000000	4895000000	85.18	2040000000	301400000	85.14	21690000000	6706000000	69.18	91740000000	43470000000	52.33	1396000000000	282200000000	79.81	74.9	14.246
20	10	5	5	1	19300000000	2951000000	84.68	32890000000	5239000000	84.09	2049000000	373500000	81.75	21720000000	6901000000	68.3	91430000000	39840000000	56.66	925900000000	188400000000	79.72	75.1	12.279
20	20	1	10	1	19270000000	3370000000	82.49	32950000000	4889000000	85.16	2055000000	1083000000	47.17	21780000000	6707000000	69.32	90670000000	43590000000	52.1	1356000000000	277000000000	79.56	67.2	17.248
20	20	10	10	1	19310000000	3424000000	82.25	32980000000	4937000000	85	2043000000	337700000	83.4	21690000000	6685000000	69.26	91590000000	44520000000	50.77	1375000000000	281100000000	79.51	74.1	14.486
20	20	5	10	1	19270000000	3386000000	82.45	32850000000	4944000000	84.97	2010000000	460900000	77.22	21830000000	6735000000	69.13	91910000000	44500000000	50.76	1362000000000	279900000000	79.44	72.9	13.784
10	5	20	1	1	19260000000	2881000000	85.03	33060000000	5388000000	83.76	2012000000	280900000	86.1	21810000000	10590000000	51.21	90820000000	34320000000	62.41	512400000000	106200000000	79.25	73.7	15.942
1	20	20	10	1	19280000000	11750000000	39.05	33010000000	4737000000	85.65	2034000000	289700000	85.78	21680000000	6295000000	70.88	89690000000	40790000000	54.13	1027000000000	215200000000	79	67.1	20.386
1	20	10	10	1	19280000000	11880000000	38.44	32900000000	4789000000	85.44	2032000000	317100000	84.45	21760000000	6326000000	70.98	90880000000	39720000000	56.26	1007000000000	214000000000	78.77	67.1	19.946
10	5	10	1	1	19260000000	2968000000	84.56	32980000000	5402000000	83.56	2047000000	296300000	85.41	21810000000	10560000000	51.34	93930000000	34510000000	63.41	493500000000	104500000000	78.76	73.7	15.477
1	20	5	10	1	19280000000	11720000000	39.23	33050000000	4798000000	85.44	2041000000	447900000	78.37	21660000000	6289000000	71.09	90500000000	39520000000	56.3	998400000000	212000000000	78.72	66.1	18.49
1	20	1	10	1	19280000000	11710000000	39.13	32960000000	4751000000	85.59	2066000000	1109000000	46.85	21640000000	6231000000	71.14	90020000000	40370000000	55.17	987000000000	211200000000	78.61	59.6	18.774
10	5	5	1	1	19290000000	3000000000	84.36	32830000000	5462000000	83.47	2049000000	292900000	85.84	21730000000	10730000000	51.11	92910000000	34200000000	63.42	481500000000	103100000000	78.6	73.6	15.592
10	5	1	1	1	19280000000	2977000000	84.5	32950000000	5444000000	83.5	2036000000	630900000	69.25	21780000000	10650000000	51.46	91930000000	34860000000	61.86	472800000000	103100000000	78.21	70.1	14.169
20	1	20	5	1	19250000000	2747000000	85.72	33050000000	16110000000	51.27	2053000000	284500000	86.39	21740000000	6368000000	70.83	93100000000	34350000000	62.08	660400000000	143300000000	78.21	71.3	15.183
10	20	20	10	1	19290000000	4662000000	75.87	32910000000	5028000000	84.74	2089000000	309700000	85.16	21840000000	6780000000	68.85	90990000000	43550000000	52.26	1203000000000	265800000000	77.9	73.4	13.607
20	5	20	5	1	19300000000	2982000000	84.57	32980000000	7422000000	77.55	2051000000	299300000	85.33	21860000000	6936000000	68.2	88220000000	38680000000	56.04	789800000000	175800000000	77.81	74.3	12.332
10	20	10	10	1	19300000000	4709000000	75.56	32990000000	5112000000	84.49	2032000000	358900000	82.38	21570000000	6765000000	68.64	93590000000	43280000000	53.13	1184000000000	264200000000	77.67	72.8	12.652
1	20	20	20	1	19290000000	12240000000	36.25	32980000000	4705000000	85.73	2042000000	285500000	85.94	21750000000	6113000000	71.75	92110000000	42590000000	53.28	1246000000000	277500000000	77.65	66.6	21.593
10	20	1	10	1	19300000000	4636000000	75.77	32960000000	5055000000	84.65	2052000000	1082000000	47.52	21840000000	6803000000	68.84	91010000000	43580000000	51.95	1166000000000	260400000000	77.61	65.7	15.732
20	1	10	5	1	19280000000	2810000000	85.48	32990000000	16470000000	49.87	2046000000	287200000	85.9	21820000000	6489000000	70.28	91620000000	35100000000	61.34	639700000000	143200000000	77.6	70.6	15.581
1	20	1	20	1	19300000000	12520000000	34.92	32920000000	4687000000	85.78	2054000000	1239000000	38.84	21850000000	6082000000	72.03	92180000000	41360000000	54.73	1212000000000	270400000000	77.59	57.3	21.658
1	20	20	1	5	19280000000	12760000000	33.68	33030000000	4413000000	86.66	2055000000	269300000	86.62	21860000000	17520000000	20.06	89890000000	28590000000	68.16	1191000000000	267400000000	77.55	59	30.697
1	20	1	1	5	19250000000	12850000000	33.13	33030000000	4463000000	86.46	2029000000	1334000000	33.74	21770000000	17760000000	18.21	92690000000	28390000000	69.5	1167000000000	263300000000	77.41	48.2	28.518
20	5	10	5	1	19320000000	3009000000	84.39	33000000000	7457000000	77.4	2059000000	308400000	84.9	21840000000	6959000000	68.1	92320000000	39860000000	56.69	773400000000	174700000000	77.38	74.3	11.962
1	20	5	20	1	19240000000	12580000000	34.51	32960000000	4768000000	85.55	2048000000	535700000	74.1	21860000000	6108000000	72	91220000000	41820000000	53.31	1219000000000	275100000000	77.38	63.9	20.089
1	20	10	20	1	19280000000	12410000000	35.52	32930000000	4735000000	85.62	2028000000	344300000	83.08	21710000000	6175000000	71.47	89920000000	43340000000	51.28	1223000000000	277700000000	77.34	65.4	21.509
10	20	5	10	1	19260000000	4743000000	75.32	32990000000	5125000000	84.38	2048000000	485600000	76.22	21740000000	6875000000	68.55	88830000000	44580000000	50.43	1170000000000	265800000000	77.29	71	12.787
20	1	5	5	1	19270000000	2825000000	85.41	32960000000	16580000000	49.67	2050000000	337200000	83.67	21710000000	6470000000	70.19	90510000000	35840000000	60.58	628300000000	142200000000	77.28	69.9	15.218
5	20	20	10	1	19250000000	6620000000	65.63	32910000000	5080000000	84.62	2056000000	316500000	84.69	21810000000	6673000000	69.23	92120000000	43240000000	53.77	1107000000000	250300000000	77.27	71.6	13.229
20	1	1	5	1	19280000000	2794000000	85.51	33000000000	16580000000	49.77	2062000000	785900000	62.06	21720000000	6455000000	70.2	92100000000	35760000000	61.04	621300000000	141400000000	77.22	65.7	13.242
20	5	5	5	1	19260000000	3020000000	84.27	32920000000	7534000000	77.11	2043000000	365500000	82.13	21780000000	7091000000	67.44	92280000000	38050000000	58.15	759800000000	173800000000	77.12	73.8	10.901
20	5	1	5	1	19280000000	3032000000	84.29	32970000000	7490000000	77.29	2037000000	834600000	59.09	21800000000	7014000000	68.05	93300000000	39160000000	57.13	754100000000	172300000000	77.12	69.2	11.644
5	20	10	10	1	19270000000	6629000000	65.57	33050000000	5086000000	84.51	2039000000	343300000	82.99	21710000000	6694000000	69.24	91910000000	42760000000	53.1	1083000000000	247900000000	77.12	71.1	13.031
1	20	5	1	5	19220000000	12960000000	32.63	32910000000	4495000000	86.4	2030000000	531900000	73.88	21710000000	17870000000	17.68	93310000000	29200000000	68.68	1178000000000	267500000000	77.09	55.9	29.237
10	10	20	5	1	19320000000	3823000000	80.2	33040000000	5444000000	83.54	2034000000	305200000	84.7	21820000000	7202000000	66.76	92950000000	40650000000	55.77	765400000000	174900000000	77.08	74.2	12.535
1	20	10	1	5	19300000000	12540000000	34.91	32920000000	4431000000	86.55	2027000000	334000000	83.57	21770000000	17340000000	20.35	89950000000	29080000000	67.46	1170000000000	266900000000	76.97	58.6	29.612
5	20	5	10	1	19320000000	6588000000	65.78	33000000000	5082000000	84.59	2043000000	492200000	75.96	21680000000	6785000000	68.62	91500000000	43630000000	52.78	1077000000000	248700000000	76.79	69.5	11.87
10	10	10	5	1	19290000000	3863000000	79.94	32970000000	5484000000	83.37	2044000000	322500000	84.5	21870000000	7238000000	66.87	93720000000	40790000000	56.09	744200000000	173500000000	76.75	74.2	12.297
5	20	1	10	1	19290000000	6686000000	65.31	32920000000	5069000000	84.59	2051000000	1100000000	46.38	21830000000	6761000000	69.06	90310000000	43250000000	52.56	1067000000000	247800000000	76.74	63.6	14.931
10	1	20	1	1	19300000000	2827000000	85.34	33040000000	12930000000	60.84	2040000000	280900000	86.18	21750000000	9604000000	55.7	91230000000	31890000000	64.88	379600000000	87850000000	76.73	70.6	14.23
1	10	20	5	1	19250000000	10680000000	44.44	32910000000	5009000000	84.74	2016000000	300000000	85.16	21880000000	6833000000	68.78	90840000000	37350000000	59.54	588800000000	138200000000	76.58	68.5	17.324
20	20	20	1	5	19390000000	3753000000	80.5	32970000000	5212000000	84.23	2061000000	287000000	86.2	21940000000	20590000000	5.64	91800000000	32360000000	64.32	1571000000000	366000000000	76.56	64.2	33.839
10	10	1	5	1	19320000000	3873000000	79.88	33050000000	5499000000	83.35	2053000000	883300000	57.07	21830000000	7257000000	66.66	92970000000	40360000000	57.15	729400000000	171900000000	76.42	68.8	12.373
10	10	5	5	1	19260000000	3871000000	79.91	32970000000	5546000000	83.13	2046000000	400100000	80.42	21800000000	7213000000	66.78	91220000000	41270000000	55.23	732200000000	173600000000	76.26	73.1	11.83
20	20	1	1	5	19320000000	3743000000	80.62	32960000000	5204000000	84.18	2030000000	1259000000	38.08	21890000000	20400000000	6.88	92630000000	32440000000	64.86	1533000000000	362400000000	76.16	54.9	32.43
20	20	5	1	5	19250000000	3766000000	80.45	32990000000	5222000000	84.14	2044000000	548300000	73.25	21830000000	20540000000	4.93	90110000000	32740000000	64.05	1528000000000	366200000000	76.13	61.4	32.467
1	10	10	5	1	19270000000	10710000000	44.59	32960000000	5088000000	84.55	2032000000	322700000	84.28	21700000000	6764000000	68.8	90330000000	37910000000	58.91	568300000000	135800000000	76.02	68.2	17.102
10	1	5	1	1	19250000000	2850000000	85.13	32970000000	12560000000	61.85	2046000000	295300000	85.56	21760000000	9582000000	56.01	93880000000	31800000000	65.54	350400000000	84290000000	75.99	70.8	13.69
20	20	10	1	5	19270000000	3840000000	80.12	32990000000	5307000000	83.89	2077000000	374900000	81.6	21730000000	20920000000	2.78	90040000000	32600000000	63.86	1537000000000	372300000000	75.94	62.5	34.282
5	5	20	1	1	19300000000	4005000000	79.3	32940000000	5548000000	83.21	2049000000	299000000	85.3	21790000000	10980000000	50.17	91730000000	34940000000	61.41	416200000000	100100000000	75.9	71.9	15.366
1	10	5	5	1	19310000000	10450000000	46.22	32850000000	5090000000	84.5	2026000000	354100000	82.32	21810000000	6890000000	68.3	90640000000	37490000000	58.27	558400000000	135400000000	75.69	67.9	16.174
10	1	10	1	1	19230000000	2873000000	85.05	32950000000	12900000000	60.85	2065000000	284900000	85.98	21780000000	9634000000	56.01	92030000000	32530000000	63.12	359700000000	86300000000	75.68	70.2	14.217
5	10	20	5	1	19330000000	5377000000	72.27	32990000000	5450000000	83.52	2039000000	320900000	84.18	21830000000	7200000000	66.98	93210000000	39250000000	57.07	669300000000	163600000000	75.63	72.8	11.467
1	10	1	5	1	19250000000	10800000000	43.83	32870000000	5100000000	84.46	2043000000	939400000	53.66	21760000000	6881000000	68.4	90990000000	37720000000	58.75	550000000000	134400000000	75.58	61.8	15.456
20	10	20	10	1	19290000000	3576000000	81.53	32970000000	6879000000	79.12	2025000000	321900000	84.18	21770000000	6999000000	67.71	93240000000	44830000000	52.24	1067000000000	261600000000	75.55	73	13.173
1	20	20	5	5	19260000000	13050000000	32.37	32970000000	5044000000	84.66	2032000000	280100000	86.04	21830000000	8587000000	60.81	91200000000	31350000000	66.57	1284000000000	320200000000	75.42	66.1	21.84
1	5	20	1	1	19270000000	8571000000	55.64	32930000000	5060000000	84.7	2034000000	286700000	85.98	21590000000	9893000000	54.22	90340000000	33500000000	62.73	336800000000	83180000000	75.34	68.7	15.576
5	5	5	1	1	19310000000	4062000000	78.91	32980000000	5588000000	83.08	2016000000	309200000	84.77	21700000000	10920000000	49.84	93280000000	35110000000	62.44	386400000000	95860000000	75.29	71.8	15.132
5	5	10	1	1	19260000000	3984000000	79.23	32980000000	5572000000	83.04	2037000000	302300000	85.06	21820000000	10950000000	50.14	91700000000	35260000000	61.06	394800000000	97560000000	75.26	71.7	15.345
1	20	10	5	5	19350000000	13230000000	31.67	33030000000	5076000000	84.7	2051000000	383800000	81.34	21860000000	8730000000	60.14	91790000000	30950000000	66.73	1267000000000	317400000000	75.13	64.9	21.169
10	1	1	1	1	19290000000	2928000000	84.75	32980000000	12990000000	60.68	2043000000	613600000	69.65	21800000000	9859000000	54.86	92240000000	32370000000	64.52	342100000000	85120000000	75.11	66.9	11.352
10	20	20	1	5	19280000000	5380000000	72.18	32990000000	5101000000	84.52	2030000000	292800000	85.61	21840000000	19960000000	8.75	93220000000	32850000000	64.89	1381000000000	346100000000	75.1	63.2	31.643
20	10	10	10	1	19280000000	3566000000	81.42	32930000000	6968000000	78.84	2030000000	362600000	82.26	21940000000	7080000000	67.64	91230000000	44830000000	52.43	1047000000000	260500000000	75.07	72.5	12.663
20	10	5	10	1	19270000000	3576000000	81.43	32910000000	6914000000	78.99	2061000000	479100000	76.88	21730000000	7061000000	67.51	91720000000	44980000000	50.42	1034000000000	257800000000	75	71	12.678
1	20	1	5	5	19260000000	13140000000	31.94	33070000000	5029000000	84.78	2028000000	1401000000	30.67	21770000000	8574000000	60.52	91200000000	30920000000	66.1	1248000000000	312200000000	75	54.8	23.26
5	10	10	5	1	19230000000	5501000000	71.49	33010000000	5504000000	83.3	2049000000	340300000	83.41	21830000000	7293000000	66.54	93950000000	40090000000	56.93	649400000000	162200000000	74.99	72.3	11.341
1	20	5	5	5	19300000000	13090000000	31.79	32980000000	5080000000	84.59	2032000000	598300000	70.92	21880000000	8699000000	60.18	91450000000	30990000000	66.29	1256000000000	316400000000	74.93	62.8	19.503
5	5	1	1	1	19260000000	3997000000	79.3	32910000000	5608000000	82.95	2061000000	643600000	68.28	21730000000	10920000000	49.82	91210000000	34770000000	61.48	375300000000	93670000000	74.92	68.4	13.45
20	10	1	10	1	19330000000	3577000000	81.48	32990000000	6887000000	79.08	2070000000	1051000000	49.27	21840000000	7021000000	67.71	87880000000	44140000000	48.7	1026000000000	256500000000	74.9	65.2	15.732
5	20	20	1	5	19230000000	7860000000	59.24	33020000000	4984000000	84.93	2048000000	298000000	85.67	21610000000	19460000000	10.8	91220000000	30960000000	65.97	1276000000000	319400000000	74.9	61.3	30.531
5	10	5	5	1	19300000000	5455000000	71.83	32970000000	5511000000	83.25	2048000000	393300000	80.71	21730000000	7311000000	66.39	91140000000	38910000000	56.86	636200000000	159700000000	74.87	71.8	10.758
5	20	5	1	5	19290000000	7711000000	60.01	32970000000	4997000000	84.81	2038000000	566300000	72.29	21890000000	19210000000	12.21	92170000000	30710000000	66.02	1248000000000	313500000000	74.78	59.1	27.76
10	20	10	1	5	19290000000	5477000000	71.58	32940000000	5106000000	84.47	2069000000	390600000	80.98	21660000000	20380000000	6.79	91530000000	32120000000	65.25	1354000000000	342600000000	74.68	61.8	31.684
10	20	5	1	5	19270000000	5443000000	71.71	32980000000	5131000000	84.46	2046000000	564000000	72.28	21690000000	19870000000	8.45	92720000000	32320000000	65.14	1349000000000	341700000000	74.56	60.4	29.871
1	1	10	1	20	19240000000	17540000000	8.78	33020000000	30050000000	8.81	2050000000	543700000	73.45	21760000000	18160000000	16.92	91770000000	21130000000	77.01	1930000000000	491000000000	74.55	37	35.084
10	20	1	1	5	19330000000	5488000000	71.63	32960000000	5148000000	84.35	2051000000	1293000000	35.54	21790000000	20070000000	8.09	92550000000	32390000000	65.03	1340000000000	341400000000	74.48	52.9	30.807
1	1	20	1	20	19320000000	17550000000	8.75	32960000000	30070000000	8.74	2046000000	284700000	86.1	21860000000	18220000000	17.05	90350000000	20890000000	76.76	1921000000000	488800000000	74.41	39.5	38.586
1	1	5	1	20	19350000000	17800000000	7.67	33090000000	30430000000	7.69	2031000000	1004000000	51.01	21680000000	18370000000	16.01	91160000000	21460000000	76.92	1907000000000	497800000000	74.31	31.9	30.894
5	10	1	5	1	19260000000	5512000000	71.33	32940000000	5487000000	83.37	2036000000	924600000	54.07	21860000000	7324000000	66.45	92080000000	41730000000	55.16	630500000000	161800000000	74.3	66.1	12.146
1	1	1	1	20	19300000000	17440000000	9.58	32880000000	29760000000	9.5	2020000000	1689000000	18.07	21880000000	17520000000	19.65	88490000000	20770000000	76.83	1846000000000	482600000000	74.26	26.7	28.4
5	20	10	1	5	19350000000	7845000000	59.33	33020000000	5055000000	84.72	2028000000	381800000	81.04	21770000000	19370000000	10.46	90000000000	31590000000	64.99	1248000000000	320800000000	74.24	60.1	29.721
20	1	20	10	1	19300000000	3380000000	82.5	32970000000	20480000000	37.77	2052000000	316300000	84.68	21980000000	6549000000	70.18	88220000000	40460000000	54.74	768400000000	199600000000	74.19	66	19.763
1	5	10	1	1	19290000000	8835000000	54.06	32940000000	5205000000	84.16	2029000000	305200000	84.9	21800000000	10190000000	53.39	91450000000	33810000000	63.53	317300000000	81460000000	74.18	68	15.609
1	1	20	5	20	19200000000	17330000000	9.86	32940000000	29700000000	9.68	2078000000	320600000	84.38	21670000000	9460000000	56.55	92520000000	21140000000	76.78	2054000000000	523800000000	74.11	47.5	35.869
20	1	20	20	1	19310000000	3436000000	82.22	32960000000	21110000000	36.07	2036000000	284700000	86.14	21760000000	6099000000	72.04	90590000000	39710000000	57.63	987100000000	256200000000	74.09	66.8	20.419
5	20	1	1	5	19290000000	8389000000	56.67	32990000000	5107000000	84.51	2054000000	1362000000	33.97	21750000000	19820000000	9.7	90930000000	31560000000	65.21	1234000000000	320100000000	73.82	50	28.93
20	1	10	20	1	19270000000	3379000000	82.48	32920000000	20840000000	36.66	2050000000	309000000	84.68	21830000000	6044000000	72.36	90050000000	40030000000	56.25	965800000000	252700000000	73.8	66.5	20.098
1	1	1	10	20	19320000000	17730000000	8.29	32990000000	30220000000	8.69	2046000000	1736000000	15.71	21850000000	6938000000	68.12	92180000000	22290000000	76.16	2115000000000	564300000000	73.78	35.4	33.794
1	5	5	1	1	19250000000	8932000000	53.63	32950000000	5227000000	84.15	2028000000	314900000	84.43	21690000000	10070000000	53.53	92300000000	34080000000	63.08	308200000000	81020000000	73.75	67.8	15.577
20	1	5	20	1	19260000000	3424000000	82.23	32990000000	21280000000	35.45	2046000000	440300000	78.44	21720000000	6002000000	72.5	92080000000	40090000000	55.45	955600000000	251500000000	73.75	64.8	19.352
20	1	20	1	5	19320000000	3257000000	83.15	32960000000	21750000000	34.13	2048000000	264300000	86.94	21850000000	16060000000	26.99	90750000000	27740000000	70.02	936500000000	247200000000	73.75	60.2	27.932
1	1	10	5	20	19300000000	17630000000	8.53	32870000000	30260000000	7.68	2017000000	602400000	70.08	21670000000	9728000000	55.18	93050000000	21520000000	76.85	2042000000000	548200000000	73.65	43.7	33.395
20	1	5	10	1	19300000000	3367000000	82.6	32920000000	19890000000	39.58	2038000000	433600000	78.86	21800000000	6655000000	69.56	91950000000	40220000000	58.44	740700000000	195800000000	73.63	65.8	17.382
1	1	5	5	20	19310000000	17580000000	9	32970000000	30000000000	8.9	2032000000	923700000	54.56	21770000000	9478000000	56.56	91300000000	21960000000	76.44	1998000000000	536700000000	73.57	41.1	30.563
1	1	20	10	20	19310000000	17660000000	8.5	33000000000	30530000000	7.25	2052000000	332800000	83.91	21820000000	6954000000	68.06	92310000000	22720000000	75.73	2159000000000	577500000000	73.57	48.7	37.681
20	20	1	20	1	19290000000	4613000000	76.06	32980000000	6480000000	80.38	2044000000	1305000000	36.14	21850000000	7169000000	67.34	91800000000	50380000000	44.51	1577000000000	417500000000	73.56	60.9	19.573
20	20	20	20	1	19270000000	4628000000	75.99	32930000000	6529000000	80.17	2028000000	360000000	81.99	21730000000	7148000000	67.08	93730000000	52050000000	44.58	1611000000000	426400000000	73.51	70	15.311
20	1	1	20	1	19280000000	3380000000	82.48	32890000000	21280000000	35.32	2041000000	1035000000	48.3	21800000000	5989000000	72.4	89680000000	40930000000	53.9	946100000000	249800000000	73.49	58.5	18.913
1	20	1	10	5	19290000000	13500000000	30.16	32970000000	5665000000	82.84	2035000000	1443000000	28.92	21890000000	7105000000	67.34	91500000000	32350000000	64.97	1359000000000	360500000000	73.47	54.8	24.103
20	20	10	20	1	19320000000	4637000000	75.92	32970000000	6501000000	80.17	2030000000	476200000	76.35	21700000000	7152000000	67.01	92560000000	51410000000	44.45	1594000000000	422100000000	73.46	68.8	14.432
5	20	20	20	1	19270000000	8228000000	57.22	32870000000	5848000000	82.2	2033000000	341800000	83.15	21780000000	6946000000	68.16	93900000000	48060000000	48.6	1324000000000	351400000000	73.46	67.9	15.196
20	1	10	10	1	19260000000	3402000000	82.37	33060000000	20040000000	39.08	2027000000	320200000	84.23	21760000000	6677000000	69.3	93100000000	40340000000	56.4	749100000000	198500000000	73.43	66.3	18.892
1	20	20	10	5	19230000000	13490000000	29.85	32950000000	5766000000	82.51	2041000000	313300000	84.83	21830000000	7137000000	67.31	91400000000	32720000000	64.37	1395000000000	370300000000	73.38	65.8	22.012
20	1	1	10	1	19270000000	3371000000	82.46	32910000000	20040000000	39.15	2076000000	976600000	52.92	21640000000	6604000000	69.46	90010000000	39460000000	56.59	726400000000	193700000000	73.32	60.1	16.51
5	20	1	20	1	19280000000	8131000000	57.67	33030000000	5752000000	82.54	2058000000	1298000000	37.1	21750000000	6912000000	68.38	90890000000	48520000000	45.89	1287000000000	343300000000	73.31	58.3	17.979
1	5	1	1	1	19300000000	9121000000	52.77	32950000000	5285000000	83.94	2052000000	668200000	67.47	21830000000	10190000000	53.23	91610000000	34460000000	62.86	299600000000	80290000000	73.28	64.1	12.777
1	20	5	1	10	19280000000	13910000000	27.75	32900000000	6061000000	81.54	2058000000	708500000	65.28	21750000000	20770000000	3.44	91530000000	27240000000	69.93	1624000000000	432100000000	73.25	49.6	32.74
10	5	20	5	1	19280000000	3897000000	79.75	33040000000	7804000000	76.33	2020000000	346300000	82.94	21760000000	7291000000	66.53	92250000000	38770000000	57.98	599800000000	160600000000	73.24	72.7	10.277
20	20	5	20	1	19330000000	4616000000	76.1	33000000000	6570000000	80.11	2063000000	658900000	68.11	21590000000	7200000000	66.84	88410000000	50870000000	43.35	1580000000000	422000000000	73.24	66.9	14.276
1	1	1	20	20	19280000000	18150000000	6.09	32920000000	30890000000	6.19	2069000000	1786000000	13.9	21740000000	5448000000	75.14	91930000000	23010000000	74.67	2329000000000	622600000000	73.23	35.2	36.386
1	20	5	10	5	19280000000	13670000000	28.95	32960000000	5802000000	82.36	2031000000	649200000	67.69	21890000000	7178000000	67.33	92700000000	32470000000	65.04	1371000000000	366200000000	73.2	62.3	19.852
1	20	10	1	10	19280000000	13880000000	27.92	32990000000	6018000000	81.72	2028000000	433100000	78.19	21650000000	20840000000	3.71	90810000000	27250000000	69.64	1629000000000	433900000000	73.19	52.2	34.612
1	1	10	10	20	19310000000	17450000000	9.71	32960000000	29950000000	9.2	2036000000	566600000	71.95	21710000000	6901000000	68.23	89190000000	21490000000	75.56	2075000000000	551400000000	73.15	46.9	34.308
20	5	20	10	1	19280000000	3573000000	81.47	32920000000	9949000000	69.81	2056000000	326200000	83.95	21730000000	7036000000	67.78	89620000000	43530000000	51.79	898200000000	241700000000	73.13	71	12.827
1	20	20	1	10	19220000000	14000000000	26.84	33000000000	6253000000	80.96	2018000000	306500000	84.81	21930000000	21530000000	1.91	90070000000	27740000000	69.57	1644000000000	445900000000	73.13	52.8	36.615
5	20	10	20	1	19260000000	8256000000	57.17	32890000000	5915000000	82.13	2042000000	444300000	78.2	21810000000	6968000000	67.9	89690000000	46960000000	47.83	1302000000000	350500000000	73.12	66.6	14.306
20	1	10	1	5	19280000000	3336000000	82.68	32990000000	22430000000	31.81	2056000000	324200000	84.2	21660000000	16450000000	24.08	94360000000	28650000000	69.82	931200000000	250800000000	73.11	58.5	28.594
1	1	10	20	20	19330000000	17770000000	7.86	32960000000	30560000000	6.99	2032000000	647100000	67.82	21840000000	5430000000	75.14	91560000000	23470000000	75.01	2340000000000	634600000000	73.07	46.6	35.853
1	20	10	10	5	19340000000	13620000000	29.33	32980000000	5847000000	82.32	2056000000	443000000	78.66	21710000000	7231000000	66.68	88910000000	32800000000	63.72	1361000000000	372600000000	73.05	64.1	20.974
5	20	5	20	1	19270000000	8263000000	57.15	32840000000	5815000000	82.33	2019000000	640400000	68.21	21770000000	7016000000	67.99	90460000000	48040000000	46.86	1291000000000	348700000000	73.02	64.5	13.314
20	20	20	5	5	19310000000	4449000000	77.02	32970000000	6233000000	81.11	2033000000	330900000	83.53	21830000000	10600000000	51.27	91180000000	35510000000	61.1	1650000000000	448100000000	72.9	70.8	13.987
20	1	1	1	5	19270000000	3341000000	82.67	32980000000	22660000000	31.36	2055000000	1134000000	45.69	21690000000	16230000000	25.96	90650000000	27780000000	69.65	895500000000	244900000000	72.86	51.1	24.453
1	1	5	10	20	19270000000	17730000000	7.88	32900000000	30450000000	7.42	2047000000	1008000000	49.15	21920000000	6952000000	68.19	90120000000	22300000000	75.24	2084000000000	567600000000	72.84	41.6	32.408
1	20	1	1	10	19260000000	14130000000	26.51	32930000000	6138000000	81.36	2022000000	1572000000	23.77	21860000000	21070000000	2.98	94290000000	27730000000	69.73	1647000000000	435400000000	72.79	40.9	33.191
20	20	1	5	5	19270000000	4413000000	77.07	32860000000	6165000000	81.22	2082000000	1324000000	36.31	21770000000	10490000000	51.59	91730000000	34980000000	61.93	1612000000000	441200000000	72.77	61.6	18.467
1	1	20	1	10	19300000000	16200000000	16.14	32940000000	27600000000	16.08	2041000000	247400000	88.08	21830000000	15210000000	30.45	92840000000	22550000000	76.15	1042000000000	290400000000	72.77	45.4	34.302
1	1	20	20	20	19300000000	17750000000	7.65	32930000000	30580000000	6.84	2042000000	364000000	82.13	21850000000	5542000000	74.53	90360000000	23030000000	74.04	2330000000000	626700000000	72.66	49	38.287
20	1	5	1	5	19280000000	3367000000	82.51	32960000000	22550000000	31.63	2027000000	441700000	78.21	21750000000	16580000000	24.18	89740000000	28140000000	68.77	898600000000	245300000000	72.56	57.1	27.203
5	1	20	1	20	19280000000	13680000000	28.96	33020000000	29070000000	11.58	2059000000	331500000	83.84	21990000000	18880000000	14.5	92500000000	22000000000	76.13	2042000000000	558100000000	72.55	43	34.504
20	20	5	5	5	19300000000	4474000000	76.88	33040000000	6254000000	81.05	2027000000	663800000	67.21	21940000000	10720000000	51.14	90580000000	34930000000	61.52	1616000000000	444500000000	72.54	67.6	11.99
1	10	20	10	1	19260000000	11930000000	38.05	32920000000	6296000000	80.88	2083000000	315700000	84.76	21800000000	6892000000	68.41	90950000000	42050000000	54.9	699300000000	192400000000	72.53	65.4	19.247
5	1	10	1	20	19260000000	12690000000	34.38	32940000000	28190000000	14.19	2021000000	552800000	72.57	21710000000	18430000000	15.25	94350000000	22230000000	76.33	2059000000000	564400000000	72.5	42.5	30.243
1	1	5	20	20	19250000000	17940000000	6.67	32970000000	30660000000	6.77	2041000000	1137000000	44.56	21850000000	5564000000	74.68	90380000000	23590000000	74.08	2303000000000	637000000000	72.42	41.4	33.878
20	5	10	10	1	19220000000	3612000000	81.17	33010000000	10110000000	69.35	2017000000	351400000	82.47	21670000000	7048000000	67.42	91120000000	43400000000	51.78	879900000000	242000000000	72.39	70.4	12.433
20	5	5	10	1	19280000000	3643000000	81.05	32970000000	10120000000	69.25	2073000000	482100000	76.86	21800000000	7086000000	67.5	89400000000	43550000000	50.73	867600000000	239800000000	72.38	69.1	11.652
20	10	20	1	5	19260000000	3830000000	80.13	32930000000	7839000000	76.32	2052000000	299300000	85.64	21570000000	19780000000	8.16	92860000000	32130000000	64.38	1241000000000	340000000000	72.38	62.9	31.594
1	1	20	20	1	19300000000	13090000000	32.36	32910000000	21330000000	35.29	2045000000	232100000	88.65	21800000000	4969000000	77.08	87760000000	31890000000	63.69	617500000000	170800000000	72.37	59.4	24.995
20	5	1	10	1	19270000000	3621000000	81.24	33000000000	10050000000	69.55	2019000000	1052000000	49.59	21750000000	7074000000	67.47	90660000000	43280000000	53.32	862300000000	237500000000	72.35	64.2	12.86
10	5	10	5	1	19250000000	3936000000	79.62	32950000000	7934000000	75.97	2039000000	332100000	83.63	21670000000	7364000000	65.97	90680000000	41020000000	55.05	575800000000	159900000000	72.3	72	11.541
1	10	20	20	1	19310000000	12710000000	34.09	32880000000	7004000000	78.69	2030000000	291000000	85.65	21730000000	6121000000	71.78	92050000000	41410000000	53.94	915400000000	252800000000	72.28	64.8	20.841
1	1	1	5	20	19310000000	17690000000	8.27	32960000000	30210000000	8.28	2054000000	1679000000	18.93	21750000000	9602000000	55.97	89500000000	22060000000	75.25	1953000000000	539300000000	72.28	33.3	30.548
1	10	10	20	1	19280000000	12460000000	35.33	33100000000	6938000000	78.96	2026000000	320100000	84.11	21720000000	6160000000	71.67	92570000000	40540000000	55.68	897900000000	248400000000	72.22	65.2	19.822
20	20	10	5	5	19280000000	4575000000	76.25	32900000000	6377000000	80.72	2048000000	449600000	78.18	21830000000	10940000000	49.67	90540000000	35350000000	60.79	1625000000000	454900000000	72.19	69.1	13.371
20	10	10	1	5	19310000000	3849000000	80.11	32980000000	7863000000	76.2	2038000000	387200000	81.18	21740000000	20080000000	8.06	93540000000	32160000000	64.75	1227000000000	340500000000	72.19	62.1	30.881
1	10	1	20	1	19290000000	12740000000	33.93	32980000000	6906000000	79.03	2044000000	1227000000	40.44	21840000000	6142000000	71.91	93140000000	40680000000	56.23	880500000000	245800000000	72.15	56.3	19.444
20	10	1	1	5	19330000000	3818000000	80.14	32980000000	7713000000	76.63	2018000000	1207000000	39.84	21680000000	19600000000	8.58	93380000000	32250000000	65.29	1207000000000	337100000000	72.11	54.1	29.943
1	1	5	1	10	19280000000	16430000000	15.27	33020000000	27900000000	15.42	2055000000	604300000	70.49	21950000000	15500000000	29.21	92070000000	22360000000	76.02	1005000000000	285900000000	72.1	41.3	29.795
10	5	5	5	1	19300000000	3996000000	79.23	32960000000	7970000000	75.84	2048000000	393800000	80.73	21830000000	7407000000	66.08	91740000000	40680000000	55.54	568300000000	158800000000	72.06	71.5	10.582
10	20	20	20	1	19280000000	6477000000	66.33	32980000000	6517000000	80.29	2045000000	356700000	82.74	21790000000	7233000000	66.99	90820000000	51200000000	44.31	1419000000000	396900000000	72.01	68.1	15.275
1	10	5	20	1	19310000000	12520000000	34.9	33030000000	6962000000	78.93	2051000000	493000000	75.62	21990000000	6138000000	72.12	89450000000	41580000000	54.03	888200000000	250800000000	72.01	63.1	18.481
1	10	5	10	1	19200000000	11910000000	38.24	32930000000	6180000000	81.21	2061000000	465300000	77.13	21870000000	6981000000	67.97	88310000000	42000000000	53.28	668000000000	187400000000	71.99	63.6	17.762
10	1	20	5	1	19280000000	3749000000	80.54	32980000000	17400000000	47.16	2064000000	311800000	84.94	21800000000	6790000000	68.94	90010000000	36530000000	59.93	466400000000	130800000000	71.98	68.3	15.363
1	10	10	10	1	19320000000	12060000000	37.41	33000000000	6290000000	80.89	2051000000	338100000	83.77	21800000000	6848000000	68.42	92330000000	42190000000	53.3	680300000000	189400000000	71.98	64.8	19.457
10	10	20	10	1	19290000000	4919000000	74.51	32930000000	7044000000	78.58	2036000000	354400000	82.87	21670000000	7269000000	66.63	90880000000	45430000000	50.45	869200000000	243600000000	71.96	70.6	12.76
1	1	5	20	1	19330000000	13010000000	32.85	32900000000	20930000000	36.31	2047000000	355200000	83.16	21780000000	5026000000	76.92	94310000000	31510000000	66.31	592200000000	166500000000	71.9	59.1	23.221
1	1	10	20	1	19330000000	12920000000	33.17	32950000000	21040000000	36.11	2055000000	229600000	88.85	21860000000	5036000000	77.27	89290000000	31990000000	63.94	599400000000	168500000000	71.89	59.9	24.681
10	5	1	5	1	19290000000	3934000000	79.6	32950000000	7857000000	76.16	2040000000	881600000	57.16	21910000000	7435000000	65.93	91150000000	40490000000	56	561400000000	157300000000	71.88	67	10.743
10	20	10	20	1	19270000000	6479000000	66.34	33030000000	6450000000	80.44	2059000000	475300000	76.66	21790000000	7199000000	66.76	92450000000	50510000000	46.75	1403000000000	394700000000	71.87	67.4	13.074
10	20	1	20	1	19260000000	6459000000	66.51	32940000000	6325000000	80.77	2046000000	1343000000	33.92	21660000000	7247000000	66.64	91370000000	50400000000	45.89	1382000000000	387600000000	71.84	58.7	18.636
10	20	5	20	1	19260000000	6463000000	66.6	32960000000	6449000000	80.46	2043000000	674100000	67	21720000000	7206000000	66.73	92210000000	49970000000	45.77	1385000000000	391600000000	71.78	65.3	12.429
10	10	10	10	1	19290000000	4924000000	74.47	32910000000	7093000000	78.46	2083000000	369600000	82.29	21770000000	7192000000	67.28	93040000000	45960000000	50.49	854200000000	241000000000	71.73	70.6	12.538
1	10	1	10	1	19280000000	12150000000	37.15	32970000000	6244000000	81.07	2070000000	1115000000	46.05	22040000000	6941000000	68.26	92130000000	41190000000	54.95	662700000000	186400000000	71.69	57.5	17.486
5	20	20	5	5	19290000000	8736000000	54.62	32970000000	5886000000	82.11	2050000000	310800000	84.74	21870000000	9935000000	54.63	90800000000	33500000000	63.39	1360000000000	386100000000	71.67	67.9	14.648
5	20	1	5	5	19310000000	8454000000	56.15	32980000000	5730000000	82.6	2051000000	1349000000	34.7	21830000000	9740000000	55.37	90930000000	33640000000	63.54	1321000000000	374800000000	71.57	58.5	17.233
20	10	5	1	5	19220000000	3852000000	79.97	32910000000	7848000000	76.13	2020000000	554200000	72.92	21810000000	20080000000	8.2	91750000000	32470000000	64.78	1205000000000	339000000000	71.55	60.4	29.712
1	1	1	1	10	19300000000	16080000000	16.48	32920000000	27150000000	17.6	2041000000	1408000000	30.82	21850000000	15050000000	30.9	91100000000	21590000000	75.96	987100000000	277100000000	71.5	34.4	24.268
5	20	10	5	5	19250000000	8821000000	54.2	33000000000	5934000000	82.05	2032000000	450000000	77.62	21820000000	10070000000	53.77	91220000000	33500000000	63.83	1342000000000	386500000000	71.42	66.3	13.093
1	1	1	20	1	19270000000	12990000000	32.49	33000000000	20890000000	36.76	2017000000	986400000	50.94	21800000000	4991000000	77.08	91140000000	31200000000	66.88	581900000000	165700000000	71.42	52.8	19.111
1	1	10	1	10	19310000000	16400000000	15.22	32940000000	27930000000	15.32	2028000000	350900000	82.9	21670000000	15470000000	28.26	92170000000	22740000000	75.31	1017000000000	287400000000	71.39	43.4	33.13
20	1	10	1	10	19330000000	4558000000	76.43	32850000000	24880000000	24.25	2015000000	385700000	80.73	21760000000	18780000000	13.34	93420000000	26200000000	71.84	1395000000000	402500000000	71.32	53.3	31.905
10	10	5	10	1	19350000000	4976000000	74.23	32900000000	7104000000	78.35	2060000000	491800000	76.11	21770000000	7311000000	66.4	89760000000	44840000000	49.61	839800000000	241300000000	71.29	68.9	11.705
1	1	10	10	10	19260000000	16420000000	14.64	32910000000	27960000000	15.05	2047000000	408100000	79.63	21850000000	5861000000	73.15	92720000000	23780000000	74.01	1218000000000	347000000000	71.27	51.3	33.368
5	20	5	5	5	19350000000	8787000000	54.55	32980000000	5884000000	82.14	2064000000	662400000	67.45	21740000000	10070000000	53.49	91590000000	33570000000	63.62	1337000000000	383600000000	71.24	64.3	11.625
5	1	1	5	20	19310000000	14100000000	26.92	32980000000	29270000000	11.18	2050000000	1612000000	21.58	21770000000	10820000000	50.28	91090000000	22030000000	75.79	2062000000000	600200000000	71.24	37.2	25.918
10	1	5	1	20	19320000000	9936000000	48.58	32990000000	27670000000	16.24	2068000000	883700000	57.09	21720000000	19350000000	10.92	93500000000	22840000000	75.28	2130000000000	604500000000	71.24	41.6	27.42
1	1	5	10	10	19310000000	17180000000	10.46	32960000000	29480000000	10.68	2009000000	790400000	60.58	21740000000	6036000000	72.14	92790000000	23980000000	74.38	1205000000000	350300000000	71.24	45.6	32.447
20	1	20	5	5	19240000000	3791000000	80.33	32910000000	23060000000	29.87	2042000000	280700000	86.34	21770000000	8160000000	62.5	90750000000	30190000000	66.93	1026000000000	297900000000	71.23	65.2	21.99
5	1	20	1	1	19240000000	3866000000	79.91	32960000000	13490000000	59.18	2039000000	280900000	86.04	21600000000	9824000000	54.75	91960000000	32620000000	64.09	283700000000	81000000000	71.22	68.8	13.535
1	1	10	20	10	19290000000	16880000000	12.07	32960000000	28970000000	11.88	2043000000	492800000	75.87	21740000000	5465000000	74.95	93430000000	25510000000	72.63	1441000000000	413200000000	71.22	49.5	34.258
1	1	20	5	10	19260000000	16930000000	12.02	32990000000	28850000000	12.13	2061000000	256100000	87.58	21920000000	7665000000	64.8	92770000000	23190000000	75.1	1130000000000	322200000000	71.22	50.3	35.838
1	10	1	1	5	19250000000	12740000000	34.08	33000000000	6690000000	79.68	2058000000	1230000000	40.43	21720000000	16270000000	24.57	92470000000	28400000000	69.03	836700000000	239100000000	71.2	49.6	23.631
1	10	20	1	5	19300000000	12850000000	33.22	32910000000	6818000000	79.3	2068000000	286300000	86.51	21690000000	16610000000	23.5	89940000000	28380000000	68.69	860600000000	246800000000	71.2	58.2	28.217
1	1	20	10	10	19260000000	16590000000	13.99	32870000000	28320000000	14	2010000000	259300000	87.03	21820000000	5940000000	72.74	92670000000	24400000000	73.41	1235000000000	352700000000	71.2	52.2	35.37
10	10	1	10	1	19260000000	5015000000	74	32970000000	7117000000	78.36	2048000000	1102000000	46.78	21700000000	7210000000	66.75	89810000000	46000000000	48.58	830500000000	240500000000	71.09	62.9	14.508
20	1	10	5	5	19290000000	3817000000	80.18	32950000000	23300000000	29.33	2044000000	355200000	82.63	21820000000	8325000000	61.72	92290000000	29740000000	68.12	1010000000000	292500000000	71.04	64.4	21.402
20	1	20	1	20	19300000000	6921000000	64.05	32930000000	27160000000	17.45	2043000000	347600000	83.02	21890000000	20850000000	4.12	90340000000	24160000000	73.49	2289000000000	673500000000	71.04	48.4	35.326
10	1	20	20	1	19320000000	4958000000	74.26	32930000000	21130000000	36.04	2060000000	282000000	86.29	21910000000	5849000000	73.2	93500000000	37340000000	60.12	797400000000	230200000000	71.03	66	19.131
5	1	1	20	20	19300000000	14190000000	26.5	32940000000	29320000000	11.19	2034000000	1642000000	18.72	21540000000	5946000000	72.66	91600000000	23980000000	74.06	2401000000000	700300000000	71.01	40.6	30.372
5	1	20	5	20	19270000000	14300000000	25.7	33030000000	29520000000	10.32	2039000000	373000000	81.64	21790000000	10980000000	48.93	92350000000	22270000000	75.64	2124000000000	608900000000	70.95	48.4	30.873
20	1	20	1	10	19280000000	4673000000	75.74	32960000000	25150000000	23.8	2021000000	284400000	85.81	21850000000	19180000000	12.57	90720000000	26010000000	71.4	1390000000000	403900000000	70.95	53.9	33.225
1	20	20	5	10	19260000000	14210000000	26	32980000000	7156000000	78.33	2059000000	340400000	83.31	21740000000	10770000000	50.43	89660000000	29450000000	68.42	1725000000000	514200000000	70.9	61.3	23.396
10	20	20	5	5	19250000000	6441000000	66.59	32940000000	6169000000	81.3	2035000000	333200000	83.71	21740000000	10530000000	51.75	89800000000	35370000000	61.26	1450000000000	421000000000	70.89	68.9	13.518
10	20	1	5	5	19260000000	6368000000	67	32910000000	6084000000	81.56	2047000000	1372000000	33.47	21650000000	10440000000	51.93	92130000000	35210000000	61.65	1421000000000	414100000000	70.86	59.1	17.9
1	1	20	20	10	19280000000	17170000000	10.82	32910000000	29290000000	11.11	2062000000	286800000	85.75	21710000000	5547000000	74.46	91850000000	25540000000	72.1	1444000000000	419400000000	70.86	50.8	36.772
5	1	1	1	20	19340000000	14090000000	26.67	32920000000	29160000000	11.42	2045000000	1592000000	22.54	21690000000	18610000000	14.58	91890000000	22890000000	74.63	1991000000000	577200000000	70.85	30	25.698
20	5	20	1	5	19330000000	3773000000	80.52	32950000000	11420000000	65.29	2028000000	281500000	86.36	21860000000	18660000000	15.11	91950000000	31010000000	66.45	1074000000000	311600000000	70.84	62.7	28.12
1	1	5	5	10	19270000000	16210000000	16.33	33030000000	27390000000	16.98	2064000000	615400000	70.02	21770000000	7486000000	65.41	92110000000	23150000000	74.65	1092000000000	318200000000	70.84	48.7	29.416
1	20	5	5	10	19310000000	14170000000	26.5	32940000000	7017000000	78.69	2070000000	779100000	62.33	21690000000	10580000000	51.19	90220000000	28640000000	68.19	1701000000000	497300000000	70.83	57.4	19.921
1	10	10	1	5	19270000000	12720000000	34.06	33000000000	6762000000	79.49	1998000000	333100000	83.54	21740000000	16490000000	23.95	92350000000	29250000000	68.07	853100000000	246200000000	70.83	57.8	27.147
5	1	5	1	20	19220000000	14400000000	25.33	32940000000	29570000000	10.15	2061000000	1026000000	50.18	21770000000	18840000000	13.37	91170000000	22810000000	75.11	1984000000000	576700000000	70.82	34.8	27.468
20	1	1	1	10	19350000000	4630000000	76.04	32960000000	25030000000	24.17	2060000000	1268000000	38.06	21790000000	18860000000	13.94	90840000000	26300000000	71.27	1352000000000	401100000000	70.8	44.7	27.838
10	20	10	5	5	19300000000	6475000000	66.39	32960000000	6159000000	81.28	2040000000	455300000	77.81	21800000000	10540000000	51.48	90800000000	34650000000	61.35	1438000000000	419300000000	70.77	67.7	12.163
1	1	1	5	10	19240000000	16370000000	14.9	33000000000	27500000000	16.62	2039000000	1453000000	29.93	21730000000	7501000000	65.68	92790000000	23370000000	74.3	1091000000000	315600000000	70.73	40.3	27.9
1	1	10	5	10	19290000000	16620000000	13.8	32910000000	28280000000	13.62	2035000000	370100000	81.63	21740000000	7661000000	64.72	90510000000	23300000000	74.27	1086000000000	318300000000	70.73	49.6	33.314
20	1	5	5	5	19320000000	3726000000	80.72	33030000000	22460000000	31.77	2036000000	501800000	75.07	21700000000	8113000000	62.69	92730000000	30090000000	67.48	1001000000000	292500000000	70.72	63.5	19.064
20	20	20	1	10	19250000000	5201000000	73.06	32970000000	7299000000	77.84	2040000000	349000000	82.62	21900000000	23970000000	-9.3	90950000000	31050000000	65.91	2019000000000	585700000000	70.72	58	38.139
1	20	10	5	10	19330000000	14040000000	27.19	32940000000	6969000000	78.81	2047000000	490300000	75.99	21730000000	10650000000	50.69	89880000000	28690000000	68.06	1708000000000	506300000000	70.7	60.1	21.433
1	20	10	1	20	19310000000	14870000000	22.74	32950000000	9310000000	71.68	2061000000	650700000	68.06	21710000000	22890000000	-5.33	89370000000	25600000000	71.62	2505000000000	740300000000	70.69	45.8	35.277
5	1	20	10	20	19290000000	14130000000	26.66	32950000000	29330000000	11.16	2022000000	386600000	80.63	21890000000	7775000000	64.64	90410000000	23310000000	74.91	2198000000000	653900000000	70.68	51.6	30.877
1	20	20	1	20	19280000000	14870000000	22.95	32870000000	9187000000	72.22	2057000000	381200000	81.33	21720000000	22950000000	-5.24	90940000000	25500000000	71.7	2561000000000	742300000000	70.68	48.6	37.813
20	20	20	10	5	19270000000	5000000000	74.05	32990000000	7043000000	78.66	2061000000	380900000	81.42	21740000000	8478000000	61.07	91120000000	36790000000	60.32	1763000000000	515400000000	70.66	71.1	9.864
10	1	10	5	1	19270000000	3804000000	80.33	32870000000	17500000000	46.75	2020000000	322400000	84.12	21620000000	6927000000	67.94	91000000000	37050000000	59.9	445800000000	130900000000	70.62	67.8	15.239
1	20	1	1	20	19290000000	15060000000	22.15	32960000000	9346000000	71.63	2071000000	1717000000	15.89	21760000000	22970000000	-4.51	91500000000	25410000000	71.79	2532000000000	739900000000	70.58	35.4	34.59
5	1	10	20	20	19290000000	14640000000	23.91	32930000000	29790000000	9.51	2037000000	703400000	65.08	21790000000	6044000000	72.2	93630000000	24710000000	73.66	2461000000000	728700000000	70.56	48.9	29.974
1	1	1	10	10	19220000000	16950000000	11.37	33040000000	28990000000	12.31	2013000000	1581000000	21.62	21800000000	5864000000	73.06	90980000000	24750000000	73.5	1184000000000	354200000000	70.53	38.4	32.118
5	1	10	1	1	19330000000	3863000000	80.09	33010000000	13330000000	59.75	2029000000	307800000	84.97	21850000000	9703000000	55.65	91480000000	32410000000	64.39	263200000000	77920000000	70.51	69	12.875
20	5	1	1	5	19330000000	3721000000	80.74	32960000000	11360000000	65.66	2078000000	1180000000	42.61	21850000000	18350000000	15.46	92880000000	31280000000	66.73	1042000000000	306000000000	70.5	54.2	25.631
20	20	5	1	10	19270000000	5275000000	72.6	32960000000	7334000000	77.72	2044000000	767300000	62.3	21840000000	23970000000	-9.58	91470000000	31170000000	66.49	1990000000000	587400000000	70.47	53.9	35.972
10	20	5	5	5	19280000000	6454000000	66.58	32970000000	6145000000	81.34	2038000000	677300000	66.7	21740000000	10470000000	51.85	90350000000	35100000000	60.68	1421000000000	421100000000	70.46	65.4	10.759
5	10	20	10	1	19320000000	7045000000	63.43	32960000000	7086000000	78.45	2023000000	350900000	82.86	21860000000	7302000000	66.74	91940000000	43900000000	52.42	775500000000	230100000000	70.41	68.8	12.167
1	20	5	20	5	19300000000	13980000000	27.49	32970000000	7332000000	77.73	2066000000	763300000	63.04	21780000000	6728000000	69.1	92810000000	34240000000	62.9	1591000000000	469000000000	70.4	60.1	19.181
1	10	5	1	5	19290000000	12950000000	32.99	32950000000	6874000000	79.21	2026000000	481200000	75.89	21640000000	16750000000	22.41	91320000000	29200000000	67.87	836800000000	247500000000	70.35	55.7	26.136
1	5	20	20	1	19270000000	12540000000	35.02	32910000000	10460000000	68.26	2025000000	277100000	86.34	21790000000	5761000000	73.62	93960000000	37470000000	59.63	753600000000	223800000000	70.34	64.6	19.151
20	1	1	5	5	19320000000	3788000000	80.43	32920000000	23080000000	29.89	2063000000	1152000000	43.92	21840000000	8072000000	62.64	89050000000	29460000000	66.94	978200000000	288500000000	70.34	56.8	19.908
10	1	10	1	20	19280000000	10530000000	45.63	33040000000	28310000000	14.64	2033000000	605800000	70.68	21770000000	19520000000	10.25	91190000000	23190000000	74.5	2093000000000	625400000000	70.34	43.1	30.175
10	1	5	5	1	19300000000	3865000000	79.96	32980000000	17620000000	46.46	2046000000	383600000	81.56	21770000000	6948000000	68.06	91870000000	36470000000	60.52	436900000000	129700000000	70.31	67.3	14.53
1	20	5	1	20	19320000000	14930000000	22.65	33010000000	9347000000	71.48	2055000000	1030000000	49.78	21710000000	22910000000	-6.12	90740000000	26060000000	71.53	2525000000000	751700000000	70.31	41.9	33.509
1	20	1	5	10	19320000000	14180000000	26.39	32970000000	6996000000	78.71	2071000000	1611000000	22.35	21780000000	10610000000	50.97	89750000000	28390000000	68.04	1688000000000	497600000000	70.29	49.3	24.85
1	1	5	20	10	19290000000	16820000000	12.77	33010000000	28790000000	12.81	2020000000	807400000	60.86	21660000000	5597000000	74.01	90730000000	25580000000	71.79	1409000000000	420400000000	70.29	46.4	31.126
1	1	1	20	10	19240000000	17300000000	10.11	32960000000	29280000000	10.96	2066000000	1673000000	19.79	21710000000	5477000000	74.83	91400000000	26240000000	71.61	1403000000000	420400000000	70.29	37.5	32.883
10	1	1	5	1	19370000000	3837000000	80.14	32900000000	17110000000	48.07	2017000000	802600000	60.55	21710000000	7036000000	67.51	91150000000	36090000000	60.27	428100000000	127200000000	70.25	63.3	11.726
20	20	10	1	10	19290000000	5226000000	72.78	32950000000	7323000000	77.73	2042000000	524700000	74.05	21840000000	23960000000	-10.21	92230000000	31440000000	66.56	2012000000000	594500000000	70.25	56.2	37.332
5	20	20	1	10	19300000000	10430000000	46.03	32910000000	7074000000	78.47	2062000000	324700000	84.33	21880000000	22260000000	-1.05	91210000000	29320000000	67.54	1731000000000	514300000000	70.24	55.1	34.606
20	5	10	1	5	19280000000	3791000000	80.32	32980000000	11530000000	65.13	2053000000	367200000	82.16	21860000000	18650000000	14.82	90170000000	30790000000	65.74	1044000000000	310500000000	70.23	61.6	27.346
10	1	10	20	1	19240000000	5015000000	73.95	32830000000	21160000000	35.77	2053000000	296000000	85.33	21780000000	5919000000	72.84	92850000000	39340000000	57.77	773800000000	231300000000	70.21	65.1	19.114
1	5	20	1	20	19260000000	16310000000	15.23	32970000000	21570000000	34.23	2057000000	372600000	81.76	21720000000	19230000000	11.78	90780000000	23580000000	74.31	2063000000000	616800000000	70.2	43.5	32.804
20	1	10	1	20	19340000000	6942000000	64.11	32930000000	27210000000	17.43	2055000000	569000000	72.72	21850000000	20810000000	4.43	92010000000	24270000000	73.1	2302000000000	676800000000	70.19	46.4	32.863
20	20	5	10	5	19320000000	5046000000	73.94	32950000000	7162000000	78.24	2066000000	744000000	64.49	21670000000	8631000000	60.37	92240000000	36810000000	59.9	1734000000000	516200000000	70.17	67.4	8.283
1	5	20	5	1	19230000000	10820000000	43.82	32950000000	7587000000	76.95	2025000000	334700000	83.76	21780000000	6864000000	68.35	90990000000	36600000000	59.43	423400000000	126400000000	70.17	66.5	15.612
10	1	1	1	20	19280000000	10680000000	44.77	32960000000	28420000000	13.57	2032000000	1521000000	24.4	21750000000	19490000000	10.33	89980000000	23070000000	74.65	2049000000000	612900000000	70.17	33.5	26.633
1	20	20	20	5	19280000000	14130000000	26.79	32910000000	7402000000	77.58	2033000000	359500000	82.42	21790000000	6760000000	69.1	89710000000	35180000000	61.22	1601000000000	479400000000	70.15	63.4	22.025
5	1	10	5	20	19230000000	14150000000	26.8	32930000000	29410000000	10.86	2038000000	604600000	70.33	21740000000	10800000000	49.7	92200000000	23370000000	74.82	2103000000000	625100000000	70.14	46.5	27.561
1	1	20	20	5	19360000000	16000000000	17.32	33010000000	27000000000	18.19	2027000000	257600000	87.42	21680000000	5535000000	74.52	90230000000	26460000000	70.27	980800000000	292000000000	70.13	53.5	33.277
5	10	10	10	1	19270000000	6900000000	64.12	33020000000	7072000000	78.52	2068000000	366300000	82.35	21840000000	7231000000	66.78	91650000000	43920000000	51.47	757000000000	226300000000	70.1	68.6	12.291
20	1	5	1	20	19280000000	6841000000	64.4	32960000000	27160000000	17.65	2047000000	868100000	57.58	21920000000	20640000000	5.58	90720000000	24350000000	73.09	2266000000000	681300000000	70.1	43.7	30.069
20	1	5	1	10	19280000000	4651000000	75.76	32890000000	25000000000	23.79	2064000000	623800000	69.43	21730000000	18980000000	12.63	91100000000	26660000000	70.58	1362000000000	404900000000	70.09	50.4	29.779
5	1	20	20	1	19280000000	7268000000	62.23	32980000000	21200000000	35.47	2061000000	261100000	87.44	21880000000	5569000000	74.66	94090000000	36600000000	61.08	703600000000	210200000000	70.07	64.2	19.291
5	1	10	10	20	19300000000	14260000000	26.31	32980000000	29500000000	10.5	2054000000	655600000	68.36	21880000000	7738000000	64.47	90020000000	23390000000	74.02	2170000000000	648900000000	70.06	48.7	28.447
1	20	10	20	5	19270000000	14080000000	27.04	32900000000	7271000000	77.89	2051000000	518100000	74.86	21650000000	6868000000	68.67	92470000000	34430000000	62.61	1592000000000	475700000000	70.05	62.2	20.523
5	20	20	10	5	19310000000	9309000000	51.79	33020000000	6645000000	79.86	2028000000	334400000	83.64	21780000000	7960000000	63.35	90490000000	34940000000	61.7	1468000000000	441700000000	70.01	68.1	13.317
1	20	1	20	5	19300000000	14200000000	26.37	32960000000	7380000000	77.71	2053000000	1577000000	24.86	21800000000	6705000000	69.2	92570000000	35420000000	61.81	1577000000000	474100000000	70.01	52	24.731
5	1	20	20	20	19320000000	14590000000	24.43	32960000000	29810000000	9.6	2062000000	409400000	80.3	21860000000	6049000000	72.53	91100000000	24820000000	72.57	2426000000000	725500000000	70.01	51.9	32.416
20	20	1	10	5	19260000000	5076000000	73.69	32950000000	7149000000	78.25	2026000000	1434000000	28.21	21850000000	8486000000	61.14	90030000000	36730000000	60.13	1720000000000	515000000000	69.99	60.3	19.57
1	5	1	1	20	19270000000	16390000000	14.65	32950000000	21200000000	35.65	2018000000	1699000000	14.98	21790000000	19120000000	11.69	91690000000	23130000000	74.73	2041000000000	607700000000	69.99	30.3	26.592
20	5	5	1	5	19300000000	3757000000	80.49	32960000000	11700000000	64.56	2050000000	517100000	74.78	21800000000	18720000000	14.45	90960000000	31770000000	65.61	1037000000000	313100000000	69.98	60	26.293
5	20	1	10	5	19350000000	9669000000	49.88	32960000000	6736000000	79.59	2078000000	1462000000	30.27	21650000000	7874000000	63.36	94490000000	34210000000	63.74	1446000000000	435400000000	69.95	57.4	18.444
5	5	20	5	1	19340000000	5552000000	71.18	33030000000	8072000000	75.56	2033000000	322300000	84.09	21930000000	7236000000	67.06	92250000000	39930000000	56.15	502000000000	151400000000	69.94	70.8	10.345
5	20	5	10	5	19320000000	9411000000	51.13	33020000000	6647000000	79.87	2047000000	722800000	64.64	21770000000	7826000000	64.32	91760000000	34750000000	62.14	1447000000000	435800000000	69.93	64.4	10.254
5	20	5	1	10	19220000000	9946000000	48.06	32990000000	6902000000	79.03	2048000000	751700000	63	21800000000	21750000000	-0.15	90500000000	29280000000	67.2	1692000000000	504800000000	69.92	51.4	30.888
20	20	1	1	10	19310000000	5313000000	72.56	33030000000	7363000000	77.79	2043000000	1490000000	25.23	21740000000	24070000000	-10.04	89520000000	31210000000	65.41	1963000000000	589000000000	69.92	46.2	37.631
5	20	1	1	10	19280000000	10140000000	47.25	32930000000	6863000000	79.17	2047000000	1516000000	25.75	21800000000	22030000000	-0.72	92050000000	29340000000	67.43	1699000000000	505400000000	69.91	43.8	32.129
20	1	20	10	5	19280000000	4344000000	77.47	32950000000	24280000000	26.24	2031000000	293200000	85.46	21800000000	6871000000	68.52	90230000000	30760000000	65.95	1129000000000	341100000000	69.88	64.7	22.855
10	20	20	1	10	19250000000	7475000000	61.26	32910000000	7223000000	77.99	2073000000	342400000	83.6	21790000000	22990000000	-5.43	92310000000	30390000000	67.23	1837000000000	550600000000	69.88	56.9	35.946
10	1	1	20	1	19300000000	4989000000	74.03	32930000000	21220000000	35.77	2056000000	1019000000	49.62	21850000000	5857000000	73.29	91280000000	38330000000	57.4	756500000000	229600000000	69.85	58	16.244
10	1	20	1	20	19330000000	10380000000	46.48	32970000000	28200000000	14.33	2035000000	350700000	82.76	21750000000	19850000000	9.07	89570000000	23430000000	73.8	2080000000000	626500000000	69.85	45.3	33.499
20	1	1	1	20	19240000000	6818000000	64.68	32950000000	26910000000	17.91	2061000000	1434000000	31.62	21720000000	20690000000	4.66	89380000000	24500000000	72.63	2228000000000	673700000000	69.8	38.3	29.438
20	20	10	10	5	19310000000	5052000000	73.92	32930000000	7188000000	78.09	2096000000	517600000	75.4	21770000000	8689000000	60.08	90100000000	37530000000	58.57	1736000000000	523600000000	69.78	69.2	9.164
10	20	20	10	5	19260000000	6921000000	63.87	32960000000	6893000000	79.1	2033000000	355900000	82.19	21860000000	8080000000	62.75	90590000000	35980000000	61.51	1565000000000	473300000000	69.75	69.9	9.919
5	10	5	10	1	19350000000	6972000000	64.03	32920000000	7135000000	78.41	2049000000	498100000	75.59	21790000000	7273000000	66.89	90920000000	44750000000	50.63	746200000000	225800000000	69.71	67.1	10.963
10	1	5	20	1	19300000000	5024000000	73.97	32900000000	21360000000	35.17	2031000000	433800000	78.41	21730000000	5911000000	72.75	90930000000	38430000000	56.95	762500000000	230800000000	69.71	63.5	17.769
1	20	20	10	10	19330000000	14390000000	25.63	32960000000	7825000000	76.28	2065000000	363300000	82.75	21830000000	8065000000	63.09	92320000000	29710000000	67.37	1861000000000	559400000000	69.7	63	22.26
1	20	5	10	10	19240000000	14460000000	24.94	32880000000	7754000000	76.4	2027000000	900400000	55.47	21780000000	8104000000	62.86	92560000000	29520000000	68.57	1833000000000	555500000000	69.69	57.6	19.828
1	20	1	10	10	19320000000	14570000000	24.59	32930000000	7853000000	76.27	2049000000	1659000000	18.57	21870000000	7985000000	63.57	90670000000	29260000000	67.61	1806000000000	546200000000	69.69	50.1	26.542
5	1	5	20	20	19300000000	14730000000	23.44	32920000000	29920000000	9.17	2060000000	1114000000	45.86	21860000000	5999000000	72.55	90590000000	24470000000	72.99	2395000000000	723800000000	69.68	44.8	28.686
1	1	5	20	5	19300000000	16220000000	15.7	33030000000	27590000000	16.69	2035000000	638900000	68.77	21630000000	5584000000	74.41	92190000000	26650000000	71	958000000000	290600000000	69.68	49.3	30.302
5	20	10	1	10	19260000000	10710000000	44.53	32970000000	7257000000	77.96	2044000000	519000000	74.39	21810000000	22420000000	-1.85	91460000000	29030000000	68.15	1712000000000	516800000000	69.66	52.6	33.127
20	10	20	20	1	19300000000	4705000000	75.62	32940000000	9698000000	70.55	2069000000	359500000	82.77	21710000000	7245000000	66.85	90890000000	49300000000	46.37	1284000000000	390900000000	69.6	68.4	13.702
1	5	5	20	1	19330000000	12630000000	34.93	32950000000	10520000000	68.09	2046000000	453500000	77.94	21810000000	5815000000	73.42	92820000000	37620000000	59.31	723200000000	221000000000	69.6	62.7	17.021
1	1	10	20	5	19230000000	16040000000	16.61	33030000000	27180000000	17.59	2036000000	355800000	82.4	21780000000	5483000000	74.99	91980000000	27510000000	70.37	968100000000	293100000000	69.6	52.4	32.503
1	5	5	1	20	19320000000	16710000000	13.32	32990000000	22420000000	32.05	2037000000	1043000000	49.31	21810000000	19340000000	10.8	92420000000	23110000000	74.59	2065000000000	626400000000	69.56	36	26.605
10	1	10	5	20	19280000000	10430000000	45.64	32920000000	28010000000	14.84	2037000000	591200000	71.07	21850000000	11290000000	48.37	90700000000	23610000000	74.38	2170000000000	673700000000	69.55	50.9	23.94
20	10	1	20	1	19240000000	4634000000	75.92	33000000000	9524000000	71.16	1993000000	1280000000	36.38	21780000000	7136000000	67.1	92410000000	49610000000	45.85	1246000000000	381500000000	69.52	59.3	17.204
5	10	1	10	1	19280000000	6971000000	63.83	32930000000	7074000000	78.43	2034000000	1124000000	44.89	21790000000	7249000000	66.71	91650000000	44790000000	50.85	737100000000	224200000000	69.51	60.9	13.294
1	10	20	1	20	19240000000	15750000000	18.38	32940000000	15460000000	53.14	2013000000	386800000	80.84	21890000000	20970000000	4.22	91930000000	23980000000	74.04	2248000000000	685400000000	69.49	46.1	33.762
20	1	10	10	5	19300000000	4263000000	77.99	32940000000	23980000000	27.07	2058000000	391400000	80.97	21850000000	6887000000	68.47	89990000000	31010000000	65.75	1109000000000	338300000000	69.48	64.1	21.625
5	20	10	10	5	19340000000	9712000000	49.87	32910000000	6741000000	79.54	2068000000	491000000	76.3	21700000000	7888000000	63.45	90640000000	35350000000	61.35	1449000000000	441400000000	69.47	66.1	12.017
1	5	10	1	20	19320000000	16300000000	15.81	32940000000	20630000000	37.56	2061000000	602800000	70.8	21860000000	19190000000	12.33	89760000000	23420000000	73.86	2022000000000	630200000000	69.46	42.1	29.285
10	20	1	10	5	19290000000	6994000000	63.75	32960000000	6790000000	79.37	2044000000	1419000000	30.3	21830000000	8170000000	62.64	93160000000	35930000000	61	1537000000000	471200000000	69.43	59.4	17.872
1	5	10	20	1	19300000000	12690000000	34.27	32980000000	10560000000	68.02	2053000000	298700000	85.61	21710000000	5841000000	73.19	90210000000	38940000000	56.08	728000000000	224400000000	69.41	63.4	19.446
10	20	10	10	5	19240000000	6949000000	63.97	32970000000	6908000000	78.97	2041000000	508500000	75.05	21640000000	8183000000	62.2	91840000000	35480000000	61.61	1548000000000	473400000000	69.39	68.4	8.064
10	20	1	1	10	19280000000	7516000000	60.74	32970000000	7228000000	78.05	2036000000	1466000000	28.41	21630000000	22930000000	-4.94	91470000000	30550000000	66.76	1789000000000	543500000000	69.38	45.8	33.836
10	20	10	1	10	19290000000	7591000000	60.61	32980000000	7282000000	77.93	2037000000	523800000	74.71	21770000000	23020000000	-5.35	93050000000	30400000000	67.23	1826000000000	559000000000	69.36	55	34.415
1	1	1	20	5	19260000000	16250000000	15.68	32980000000	27270000000	17.22	2013000000	1422000000	28.5	21650000000	5524000000	74.42	90710000000	27000000000	70.1	936500000000	289900000000	69.35	41.2	28.837
1	20	10	10	10	19320000000	14370000000	25.65	32960000000	7813000000	76.31	2057000000	558800000	72.93	21600000000	8187000000	62.45	90100000000	29830000000	67.31	1816000000000	555900000000	69.31	60.9	20.422
5	1	5	10	20	19270000000	14520000000	25.1	32920000000	29710000000	9.76	2055000000	1032000000	49.59	21780000000	7723000000	64.53	88860000000	23740000000	74.12	2133000000000	661100000000	69.26	44.6	26.868
20	10	10	20	1	19320000000	4694000000	75.66	32940000000	9601000000	70.84	2070000000	462000000	77.63	21830000000	7209000000	67.04	91490000000	49960000000	44.78	1264000000000	388100000000	69.25	67.2	13.194
20	5	20	20	1	19230000000	4407000000	77.24	32930000000	12980000000	60.73	2040000000	345500000	83.19	21780000000	6855000000	68.59	90740000000	46930000000	48.2	1118000000000	343300000000	69.25	67.6	13.789
20	5	1	20	1	19320000000	4315000000	77.73	32960000000	12590000000	61.84	2037000000	1204000000	40.82	21800000000	6865000000	68.57	90210000000	46090000000	49.06	1082000000000	333300000000	69.19	59.6	14.815
5	1	1	10	20	19300000000	13920000000	27.92	33010000000	29120000000	11.73	2059000000	1645000000	19.18	21770000000	7796000000	64.17	89720000000	23750000000	73.71	2143000000000	656400000000	69.19	39.3	27.825
1	5	10	5	1	19330000000	10760000000	44.26	32980000000	7674000000	76.67	2043000000	322200000	84.34	21720000000	6955000000	67.92	92710000000	37650000000	59.58	405700000000	124700000000	69.18	66.6	15.542
1	10	20	5	5	19280000000	13510000000	30.16	32930000000	8218000000	75.16	2034000000	293500000	85.44	21760000000	8315000000	61.55	90790000000	30540000000	67.01	952900000000	294500000000	69.18	63.9	20.883
20	1	5	10	5	19330000000	4267000000	77.77	32930000000	24060000000	26.66	2056000000	576900000	72.22	21750000000	6924000000	68.6	89800000000	30970000000	65.36	1094000000000	337200000000	69.16	62.1	20.352
10	20	5	1	10	19310000000	7564000000	60.82	32930000000	7229000000	77.98	2056000000	784300000	61.93	21730000000	22740000000	-5.52	90190000000	30630000000	66.05	1786000000000	550800000000	69.16	52.3	33.004
20	10	5	20	1	19280000000	4667000000	75.82	32900000000	9575000000	70.84	2023000000	641400000	68.5	21780000000	7186000000	66.99	89990000000	50580000000	44	1250000000000	385600000000	69.13	65.2	12.33
10	1	1	5	20	19270000000	11050000000	42.57	32940000000	28490000000	13.9	2053000000	1560000000	24.61	21730000000	11480000000	47.19	91920000000	24150000000	74.07	2174000000000	679900000000	69.13	40.5	23.109
10	1	20	10	20	19350000000	11100000000	42.91	32930000000	28540000000	13.34	2055000000	417500000	79.43	21670000000	8409000000	61.02	91180000000	24830000000	73.36	2308000000000	724200000000	69.12	54	26.679
1	10	20	1	10	19240000000	14590000000	23.97	32960000000	10710000000	67.62	2046000000	288100000	85.74	21930000000	19600000000	9.69	91330000000	26450000000	70.63	1324000000000	405200000000	69.1	51.5	32.803
1	5	1	20	1	19300000000	12810000000	33.52	32980000000	10580000000	67.92	2048000000	1169000000	44.01	21870000000	5795000000	73.53	92210000000	38130000000	58.16	714500000000	221000000000	69.09	55.4	16.595
5	5	10	5	1	19280000000	5653000000	70.58	32940000000	8162000000	75.25	2032000000	334800000	83.48	21930000000	7424000000	66.22	92590000000	39980000000	56.39	483600000000	148800000000	69.08	70.4	10.104
1	10	1	5	5	19310000000	13410000000	30.79	32970000000	8058000000	75.51	2036000000	1325000000	34.31	21850000000	8229000000	62.27	93000000000	29940000000	68.15	923700000000	285900000000	69.08	54.2	20.356
10	10	10	1	5	19300000000	5560000000	71.14	32960000000	7917000000	76.06	2015000000	379000000	81.25	21840000000	19300000000	11.47	89060000000	30680000000	65.62	1010000000000	312000000000	69.08	61.1	28.347
10	1	20	10	1	19280000000	4588000000	76.33	33010000000	19850000000	39.85	2071000000	314700000	84.32	21540000000	6672000000	69.19	90490000000	38510000000	57.78	573200000000	176800000000	69.07	65.5	17.339
20	1	5	5	10	19290000000	5166000000	73.26	32950000000	25330000000	23.38	2069000000	699000000	65.98	21760000000	9819000000	54.53	91480000000	27720000000	70.52	1452000000000	459300000000	69.07	57.5	20.389
5	1	10	20	1	19220000000	7339000000	61.78	32920000000	21450000000	34.8	2058000000	279100000	86.32	21840000000	5622000000	74.07	92040000000	36220000000	60.33	676100000000	210300000000	69.05	63.5	19.165
10	1	20	5	20	19290000000	11150000000	41.68	33030000000	28630000000	13.08	2042000000	387500000	80.95	21610000000	11640000000	46.16	91200000000	23570000000	74.11	2197000000000	687900000000	69.04	51.2	27.291
20	10	20	5	5	19310000000	4475000000	76.81	32990000000	9262000000	71.93	2061000000	321300000	84.06	21790000000	10200000000	52.97	91180000000	33780000000	63.07	1325000000000	409200000000	69.02	69.8	12.099
10	10	20	1	5	19250000000	5592000000	70.95	32940000000	7914000000	75.96	2041000000	305300000	84.95	21870000000	19240000000	12.14	91630000000	31970000000	64.45	1041000000000	323700000000	69.02	61.7	28.693
1	1	20	10	5	19260000000	15030000000	21.82	32920000000	25140000000	23.45	2029000000	272800000	86.66	21880000000	5836000000	73.17	91650000000	26700000000	70.73	770300000000	237700000000	69.02	55.2	30.315
10	20	5	10	5	19340000000	7011000000	63.75	32950000000	6902000000	79.09	2066000000	722900000	65.16	21890000000	8231000000	62.5	90770000000	36250000000	59.53	1534000000000	474500000000	69	66	7.603
20	5	10	20	1	19310000000	4346000000	77.48	33010000000	12860000000	61.07	2043000000	411600000	79.89	21760000000	6978000000	68.02	91150000000	46190000000	50.6	1098000000000	340600000000	68.99	67.4	12.045
5	1	5	5	20	19280000000	14180000000	26.66	32920000000	29270000000	10.98	2014000000	1009000000	49.6	21740000000	10970000000	49.59	89910000000	22720000000	74.97	2046000000000	621100000000	68.96	42.4	24.491
5	1	5	1	1	19260000000	3932000000	79.56	32900000000	13480000000	58.96	2037000000	310900000	84.64	21800000000	9873000000	55.2	90830000000	33280000000	64.18	252000000000	78410000000	68.94	68.5	12.936
1	20	1	20	10	19260000000	14790000000	23.17	32940000000	8931000000	72.85	2027000000	1683000000	16.73	21700000000	6650000000	69.15	92620000000	30980000000	66.95	2041000000000	640600000000	68.94	49.8	27.398
5	20	20	1	20	19320000000	12240000000	36.93	32900000000	10210000000	69.06	2040000000	452200000	78.29	21820000000	23420000000	-8.01	90720000000	26740000000	70.83	2635000000000	824500000000	68.94	49.4	35.818
5	10	20	1	5	19230000000	8199000000	57.49	32980000000	7960000000	75.88	2074000000	296800000	85.87	21720000000	18430000000	14.89	93840000000	30630000000	66.7	958600000000	295700000000	68.87	60.2	27.42
1	10	5	5	5	19240000000	13480000000	30.02	32960000000	8307000000	74.81	2071000000	576200000	72.32	21680000000	8322000000	61.66	91990000000	30360000000	67.49	927800000000	290800000000	68.86	61.3	18.172
20	1	20	5	10	19270000000	5207000000	73.06	32960000000	25500000000	22.78	2016000000	300900000	85.11	21730000000	10020000000	53.84	90530000000	27620000000	70.6	1473000000000	463000000000	68.86	61.1	24.14
1	5	5	5	1	19280000000	10800000000	43.73	33000000000	7668000000	76.75	2021000000	375200000	81.2	21760000000	7101000000	67.48	91260000000	36600000000	59.18	394100000000	123100000000	68.85	65.7	14.922
20	1	10	20	20	19310000000	8110000000	57.91	32880000000	27820000000	15.36	2068000000	683800000	66.34	21890000000	6868000000	68.66	94750000000	25700000000	72.34	2773000000000	863100000000	68.85	56.1	23.395
1	5	10	20	20	19290000000	16870000000	12.53	32990000000	23230000000	29.78	2060000000	712400000	65.38	21810000000	6363000000	71.11	90350000000	25190000000	72.49	2448000000000	771400000000	68.85	50.3	27.388
1	5	5	20	20	19320000000	17050000000	11.54	33110000000	24160000000	27.09	2042000000	1184000000	41.63	21780000000	6325000000	70.95	91150000000	24670000000	72.81	2455000000000	761600000000	68.84	44.8	26.918
1	5	20	20	20	19260000000	16980000000	11.97	32940000000	24260000000	26.33	2032000000	456600000	77.82	21880000000	6206000000	71.14	90250000000	25100000000	72.52	2466000000000	770800000000	68.83	52	30.477
10	10	1	1	5	19320000000	5586000000	71.19	32900000000	7840000000	76.17	2046000000	1245000000	39.25	21740000000	19310000000	11.35	90280000000	31970000000	65.19	996800000000	314200000000	68.82	52.6	27.108
5	1	20	1	10	19300000000	10680000000	44.85	32970000000	26490000000	19.32	2025000000	263900000	87.09	21780000000	16780000000	22.49	91540000000	24910000000	73.23	1108000000000	350800000000	68.82	49.4	30.158
20	1	1	10	5	19240000000	4323000000	77.57	32960000000	24300000000	26.64	2032000000	1243000000	38.78	21650000000	6880000000	68.08	91890000000	31320000000	65.38	1096000000000	341100000000	68.81	55.3	21.536
5	20	5	1	20	19270000000	12300000000	36.28	32880000000	10170000000	69.07	2042000000	1050000000	47.46	21810000000	23260000000	-6.89	91660000000	26570000000	71.69	2620000000000	822900000000	68.79	43.5	31.841
20	5	5	20	1	19260000000	4367000000	77.26	32940000000	12880000000	60.9	2051000000	583000000	71.64	21710000000	6911000000	68.16	89750000000	46620000000	49.64	1086000000000	339200000000	68.76	65.5	10.674
1	5	1	5	20	19290000000	16810000000	12.42	32940000000	22470000000	31.66	2038000000	1715000000	16.31	21800000000	11170000000	48.83	91680000000	23850000000	74.1	2129000000000	663100000000	68.76	36.7	25.38
1	10	10	5	5	19320000000	13330000000	31.01	32980000000	8117000000	75.31	2033000000	373700000	81.76	21740000000	8238000000	62.05	91920000000	31420000000	66.34	936900000000	294500000000	68.71	63.3	19.612
5	20	1	1	20	19280000000	12330000000	36.05	32920000000	10210000000	68.93	2025000000	1699000000	15.5	21940000000	23060000000	-5.7	92530000000	26620000000	71	2629000000000	821600000000	68.71	37.2	33.399
5	5	5	5	1	19230000000	5621000000	70.83	32960000000	8079000000	75.46	2043000000	393900000	80.48	21720000000	7286000000	66.34	93100000000	40030000000	56.32	472400000000	147500000000	68.7	69.9	9.23
10	1	5	5	20	19300000000	10870000000	43.51	32940000000	28400000000	13.6	2059000000	980100000	51.28	21820000000	11450000000	47.45	91220000000	23270000000	74.13	2169000000000	669500000000	68.69	46	21.664
1	20	1	10	20	19310000000	15310000000	20.52	32970000000	10880000000	66.91	2065000000	1759000000	13.65	21760000000	9553000000	55.95	94570000000	26830000000	71.39	2789000000000	874300000000	68.65	45.7	26.815
1	10	5	1	20	19360000000	15810000000	18.27	33090000000	15550000000	53.03	2055000000	1045000000	49.59	21810000000	20880000000	4.75	90220000000	24740000000	73.02	2187000000000	695500000000	68.65	39.7	27.688
10	1	5	10	20	19270000000	11500000000	39.91	32970000000	28830000000	12.13	2036000000	1037000000	48.48	21730000000	8412000000	61.36	91670000000	24190000000	74.3	2286000000000	719700000000	68.64	47.2	23.556
1	10	10	1	20	19310000000	15770000000	18.26	32890000000	15360000000	53.3	2066000000	657400000	68.2	21620000000	20870000000	3.33	89940000000	24590000000	72.89	2189000000000	690900000000	68.64	43.2	30.904
5	1	1	20	1	19250000000	7382000000	61.78	32950000000	21460000000	35.05	2035000000	1029000000	49.55	21730000000	5558000000	74.51	91450000000	36200000000	60.71	660200000000	206800000000	68.62	56.3	14.817
20	1	10	5	10	19240000000	5416000000	71.91	32990000000	25880000000	21.7	2052000000	469100000	77.57	21690000000	10140000000	53.27	91880000000	26970000000	70.58	1468000000000	459500000000	68.56	59	22.747
20	1	10	10	10	19310000000	5559000000	71.2	32930000000	25740000000	21.58	2047000000	466700000	77.04	21750000000	7527000000	65.5	92820000000	28270000000	69.46	1585000000000	502900000000	68.55	61	22.4
1	20	10	20	10	19300000000	14740000000	23.57	32980000000	9070000000	72.53	2063000000	625600000	69.7	21870000000	6773000000	69.05	92440000000	31160000000	67.45	2059000000000	652400000000	68.53	60.5	20.704
1	5	5	10	20	19230000000	16840000000	12.34	32890000000	23020000000	30.02	2031000000	1062000000	46.93	21810000000	8183000000	62.5	91640000000	24600000000	72.98	2246000000000	713100000000	68.52	45	24.413
1	5	10	5	20	19280000000	16600000000	14.04	32960000000	22060000000	33.16	2070000000	653300000	67.87	21820000000	11220000000	48.57	89540000000	23570000000	74.02	2104000000000	664400000000	68.52	47.5	24.721
5	1	1	1	1	19280000000	3921000000	79.65	32980000000	13600000000	58.77	2050000000	608700000	70.13	21770000000	9862000000	54.64	91680000000	33650000000	63.57	244900000000	76770000000	68.51	65.4	9.855
1	5	1	20	20	19320000000	17080000000	11.12	32950000000	24070000000	26.6	2044000000	1788000000	12.28	21790000000	6298000000	71	90930000000	25510000000	72.2	2441000000000	777100000000	68.5	38.6	30.703
5	10	20	20	1	19250000000	8349000000	56.72	33020000000	8737000000	73.57	2024000000	327300000	83.65	21880000000	6688000000	69.28	92390000000	44800000000	51.37	997100000000	314600000000	68.49	66.9	12.995
10	1	10	1	5	19300000000	5424000000	71.88	32990000000	23000000000	30.29	2056000000	303800000	85.23	21810000000	15920000000	27.15	91190000000	27210000000	70.18	724300000000	232300000000	68.49	56.9	26.441
5	1	5	20	1	19300000000	7423000000	61.48	32990000000	21620000000	34.32	2050000000	420200000	79.21	21790000000	5676000000	73.85	88680000000	36300000000	58.81	665600000000	210500000000	68.45	61.5	17.408
20	1	1	5	20	19320000000	7554000000	60.71	32950000000	27620000000	16.6	2070000000	1497000000	26.29	21790000000	12090000000	44.51	91650000000	26050000000	72.48	2361000000000	757000000000	68.45	44.1	23.211
1	10	20	10	5	19240000000	13710000000	28.66	32960000000	9253000000	71.91	2049000000	301000000	85.3	21710000000	6904000000	68.37	92070000000	31050000000	66.43	1069000000000	336300000000	68.4	64.1	21.155
1	10	10	1	10	19270000000	14520000000	24.66	32990000000	10630000000	67.77	2044000000	439900000	78.84	21800000000	19720000000	9.35	90700000000	26490000000	70.62	1299000000000	412400000000	68.38	50.2	31.092
1	1	20	5	5	19310000000	15560000000	19.26	32940000000	26420000000	19.91	2039000000	267300000	87.04	21660000000	6589000000	69.45	91680000000	25780000000	71.96	658800000000	208500000000	68.38	53.5	31.705
20	1	1	20	20	19300000000	8219000000	57.42	33090000000	27950000000	15.51	2074000000	1520000000	26.62	21850000000	6886000000	68.46	92400000000	26470000000	71.39	2708000000000	859000000000	68.37	47.9	25.333
1	10	1	1	10	19330000000	14470000000	24.88	33010000000	10200000000	69.09	2066000000	1539000000	26.02	21640000000	19170000000	11.15	90860000000	26510000000	70.7	1281000000000	403700000000	68.36	40.4	27.588
1	1	10	1	5	19280000000	13980000000	27.75	32960000000	23010000000	30.03	2046000000	264300000	87.12	21950000000	12740000000	41.44	90470000000	24040000000	73.84	546900000000	174800000000	68.35	52	26.892
10	1	20	1	10	19320000000	7448000000	61.49	33020000000	25680000000	22.33	2041000000	258100000	87.38	21860000000	17800000000	18.21	91660000000	24790000000	72.61	1205000000000	375500000000	68.35	52.4	30.773
1	5	10	10	20	19280000000	16810000000	13.04	32910000000	23180000000	29.78	2023000000	714900000	64.73	21800000000	8196000000	62.12	90200000000	24690000000	72.98	2226000000000	717700000000	68.34	48.5	25.768
10	1	20	1	5	19210000000	5283000000	72.53	32930000000	22840000000	30.8	2051000000	275600000	86.48	21790000000	15790000000	28.36	92090000000	28000000000	69.5	747800000000	236800000000	68.33	57.5	26.324
1	10	5	1	10	19270000000	14420000000	25.11	32980000000	10430000000	68.26	2047000000	728300000	64.61	21850000000	19390000000	11.17	91550000000	26180000000	71.15	1296000000000	398200000000	68.33	48.1	27.851
1	5	20	10	20	19250000000	16810000000	12.74	32960000000	23210000000	29.32	2060000000	432200000	79.25	21760000000	8244000000	62.06	91650000000	24630000000	73.05	2275000000000	717100000000	68.33	51.3	28.897
5	1	10	1	10	19300000000	11070000000	42.87	32980000000	26830000000	18.75	2034000000	402900000	80.2	21730000000	16990000000	21.92	91730000000	24210000000	73.61	1089000000000	347600000000	68.32	47.5	28.519
1	5	1	10	20	19270000000	17230000000	10.83	32900000000	24340000000	25.87	2047000000	1776000000	12.21	21880000000	8279000000	62.2	91520000000	25050000000	73.13	2236000000000	718200000000	68.31	36.8	28.998
20	10	10	5	5	19260000000	4418000000	77	32970000000	9228000000	71.98	2055000000	440900000	78.55	21860000000	10240000000	53.16	90590000000	34760000000	61.67	1298000000000	408700000000	68.3	68.5	10.809
1	20	10	5	20	19250000000	15180000000	20.9	33000000000	10490000000	68.17	2035000000	719700000	64.8	21900000000	13380000000	39.17	92440000000	26380000000	71.35	2659000000000	830000000000	68.3	52.9	21.953
1	10	1	1	20	19280000000	15780000000	18.19	32950000000	15330000000	53.44	2027000000	1694000000	16.47	21790000000	20910000000	4.11	89550000000	24520000000	72.68	2163000000000	684600000000	68.3	33	28.808
1	5	1	5	1	19300000000	10800000000	44.19	32980000000	7612000000	76.96	2012000000	888400000	56.22	21700000000	6999000000	67.83	91770000000	38020000000	58.85	387800000000	122700000000	68.29	60.8	12.362
20	1	20	20	20	19340000000	8451000000	56.3	33040000000	28310000000	14.69	2046000000	478000000	76.6	21950000000	6945000000	68.35	91240000000	26220000000	71.48	2725000000000	873100000000	68.29	57.5	25.06
1	5	20	5	20	19320000000	16600000000	13.89	32910000000	22490000000	31.75	2036000000	397600000	80.26	21700000000	11530000000	47.14	91600000000	23960000000	73.24	2168000000000	674400000000	68.29	49.3	27.831
10	1	20	20	20	19340000000	11570000000	40.31	32960000000	28880000000	12.37	2026000000	437900000	78.24	21770000000	6523000000	70.13	90770000000	25670000000	71.68	2517000000000	793900000000	68.28	54.5	27.746
10	1	10	20	20	19280000000	11460000000	40.61	32890000000	28880000000	12.37	2032000000	706700000	64.85	21690000000	6406000000	70.44	92020000000	25360000000	72.2	2518000000000	785400000000	68.26	52.1	25.561
10	10	5	1	5	19250000000	5597000000	70.98	32910000000	7937000000	75.88	2027000000	574600000	71.32	21820000000	19220000000	11.51	92750000000	32160000000	64.61	1016000000000	318400000000	68.26	58.9	26.772
1	20	20	20	10	19300000000	14780000000	23.5	32910000000	9137000000	72.2	2046000000	389100000	81.06	21700000000	6843000000	68.61	92410000000	31410000000	65.71	2083000000000	658300000000	68.19	62.2	22.399
1	1	20	1	5	19300000000	15210000000	21.15	32970000000	25590000000	22.5	2030000000	241600000	87.96	21840000000	13350000000	39.15	92660000000	24760000000	73.2	578800000000	183200000000	68.18	48.8	30.324
10	1	10	10	1	19280000000	4630000000	75.89	32970000000	20370000000	38.34	2059000000	321000000	84.6	21760000000	6749000000	69.08	90070000000	39060000000	55.66	554600000000	176500000000	68.15	64.7	18.145
1	1	20	10	1	19300000000	12530000000	34.62	32950000000	20210000000	38.41	2030000000	270000000	86.79	21900000000	5828000000	73.55	92170000000	32020000000	65.88	402000000000	128500000000	68.15	59.9	22.617
10	5	20	10	1	19360000000	5074000000	73.81	32940000000	10550000000	68.03	2045000000	336300000	83.49	21800000000	7168000000	67.07	89850000000	44540000000	51.84	707200000000	225800000000	68.14	68.8	11.534
5	1	20	10	10	19260000000	11380000000	40.93	32970000000	26810000000	18.74	2019000000	287900000	85.85	21870000000	6733000000	69.14	92200000000	25940000000	71.66	1311000000000	414400000000	68.13	57.3	27.002
10	1	1	20	20	19330000000	12020000000	38.02	32930000000	29230000000	11.44	2048000000	1611000000	21.54	21780000000	6400000000	70.61	89950000000	25080000000	71.77	2466000000000	783600000000	68.13	42.7	27.708
5	5	1	5	1	19330000000	5548000000	71.16	32950000000	8140000000	75.38	2058000000	911300000	55.56	21950000000	7355000000	66.13	89800000000	40340000000	54.9	462700000000	146700000000	68.12	64.6	9.184
1	20	5	20	10	19280000000	14830000000	22.97	32980000000	9093000000	72.36	2052000000	978900000	52.94	21820000000	6772000000	68.93	91190000000	31470000000	65.68	2030000000000	648600000000	68.11	56.6	20.169
1	1	10	10	5	19380000000	16180000000	16.03	33010000000	27530000000	16.73	2031000000	324000000	83.93	21780000000	5790000000	73.34	92450000000	27510000000	70.4	751800000000	239800000000	68.11	52.1	32.982
20	1	20	10	10	19220000000	5803000000	69.85	32890000000	26250000000	20.31	2058000000	335600000	83.79	21740000000	7599000000	64.95	91030000000	27930000000	69.52	1587000000000	507400000000	68.1	61.7	24.183
5	1	20	5	10	19260000000	11440000000	40.7	32910000000	27070000000	17.76	2045000000	270400000	86.8	21860000000	8684000000	60.43	92860000000	25210000000	72.81	1208000000000	384900000000	68.1	55.7	27.142
5	1	20	20	10	19280000000	13020000000	32.55	32950000000	28430000000	13.51	2038000000	331000000	83.85	21800000000	5972000000	72.4	92320000000	27120000000	70.6	1528000000000	486900000000	68.1	54.6	30.012
20	1	1	5	10	19270000000	5194000000	72.97	33000000000	25440000000	22.84	2039000000	1327000000	34.42	21580000000	9966000000	54.16	91500000000	27850000000	69.42	1445000000000	461700000000	68.09	50.8	21.792
5	10	5	1	5	19250000000	8000000000	58.69	32980000000	7783000000	76.46	2053000000	542900000	73.49	21690000000	18360000000	15.6	92570000000	30700000000	67.01	921500000000	291800000000	68.08	58.3	24.798
20	10	1	5	5	19260000000	4501000000	76.63	33000000000	9259000000	71.96	2043000000	1315000000	35.98	21750000000	10270000000	52.82	90870000000	33890000000	62.06	1279000000000	405900000000	68.06	59.9	16.22
20	1	5	10	10	19270000000	5717000000	70.47	32960000000	25910000000	21.47	2041000000	734100000	64.47	21610000000	7562000000	64.93	92900000000	28430000000	69.53	1577000000000	501400000000	68.05	58.2	20.692
20	10	5	5	5	19280000000	4516000000	76.62	32960000000	9428000000	71.41	2069000000	640800000	69.1	21820000000	10240000000	53.1	92620000000	34620000000	62.67	1297000000000	412800000000	68.02	66.6	9.048
10	1	5	1	5	19220000000	5125000000	73.49	32910000000	22240000000	32.99	2056000000	438700000	78.78	21640000000	15460000000	28.57	90900000000	27660000000	69.76	712700000000	230000000000	68.02	56.7	23.945
10	1	5	20	20	19230000000	12330000000	36.03	32890000000	29310000000	10.89	2054000000	1065000000	48.07	21770000000	6516000000	70.03	92180000000	25130000000	72.57	2513000000000	792900000000	68.02	47.5	25.536
5	1	1	1	10	19350000000	10710000000	44.61	32980000000	26250000000	20.43	2049000000	1362000000	33.08	21700000000	16550000000	23.54	92740000000	24310000000	73.64	1081000000000	340500000000	68.01	39.1	21.507
20	1	1	10	10	19280000000	5497000000	71.5	33040000000	25570000000	22.63	2036000000	1333000000	34.65	21800000000	7495000000	65.6	91410000000	28150000000	69.39	1553000000000	493100000000	68.01	52.8	22.519
1	5	1	1	10	19270000000	15030000000	22.08	32960000000	15830000000	52.02	2051000000	1502000000	26.27	21850000000	17670000000	19.51	91620000000	25090000000	72.93	1125000000000	362500000000	68	38.6	23.173
20	1	10	10	20	19300000000	7559000000	60.86	33020000000	27620000000	16.05	2042000000	654000000	67.95	21800000000	9032000000	58.84	92420000000	25430000000	71.9	2505000000000	797600000000	67.99	55.1	22.469
20	1	5	20	20	19270000000	8258000000	57.16	32950000000	27930000000	15.29	2037000000	1013000000	50.28	21670000000	6733000000	68.77	91270000000	26030000000	71.02	2684000000000	857400000000	67.98	52.5	22.466
5	10	1	1	5	19330000000	7972000000	58.64	32930000000	7775000000	76.38	2055000000	1287000000	36.54	21770000000	18200000000	17.04	90780000000	30310000000	66.79	903600000000	288500000000	67.98	51.1	24.053
1	1	1	10	5	19280000000	15800000000	18.03	32990000000	26660000000	19.13	2056000000	1375000000	32.53	21820000000	5868000000	73.09	92290000000	26720000000	70.54	732500000000	233400000000	67.97	42.7	27.231
1	5	5	5	20	19330000000	17090000000	11.65	32980000000	24460000000	26.13	2066000000	1134000000	45.21	21700000000	11770000000	46.23	90310000000	23790000000	73.54	2109000000000	674700000000	67.96	40.6	23.374
5	1	5	20	10	19320000000	12470000000	35.36	33000000000	27880000000	15.23	2019000000	800900000	60.43	21780000000	5823000000	73.34	91940000000	27000000000	70.34	1493000000000	477700000000	67.96	50.9	24.931
20	1	20	10	20	19270000000	8519000000	55.62	32900000000	28230000000	13.89	2042000000	445300000	77.96	21710000000	9244000000	57.8	90690000000	24950000000	72.12	2492000000000	801400000000	67.95	55.5	25.087
10	1	5	10	1	19290000000	4586000000	76.21	32980000000	19820000000	39.88	2053000000	423100000	79.57	21720000000	6705000000	69.32	90440000000	40490000000	55.62	543800000000	174300000000	67.92	64.1	16.369
10	1	1	10	20	19270000000	11720000000	39.18	32910000000	28940000000	12.16	2022000000	1580000000	21.95	21670000000	8404000000	61.43	90450000000	24980000000	72.71	2253000000000	735200000000	67.9	41.5	25.591
5	5	10	1	20	19270000000	13650000000	29.68	32980000000	22200000000	32.88	2058000000	669200000	67.3	21870000000	20170000000	7.94	91820000000	24390000000	73.3	2141000000000	700500000000	67.9	42.2	27.453
10	1	10	1	10	19300000000	7679000000	60.15	33000000000	25970000000	21.34	2027000000	404700000	79.69	21580000000	17950000000	16.54	90760000000	25740000000	71.59	1175000000000	377600000000	67.9	49.9	29.118
5	10	10	20	1	19290000000	8224000000	57.47	33030000000	8721000000	73.61	2044000000	394900000	80.75	21750000000	6746000000	68.89	92520000000	45950000000	50.32	976600000000	312100000000	67.89	66.2	12.27
1	20	1	5	20	19300000000	15290000000	20.84	33000000000	10500000000	68.08	2055000000	1754000000	14.08	21840000000	13240000000	39.16	90020000000	27020000000	70.27	2590000000000	840500000000	67.88	42.5	26.046
5	20	10	1	20	19260000000	12250000000	36.15	32950000000	10140000000	69.14	2024000000	717300000	63.81	21870000000	23230000000	-5.7	91020000000	26490000000	70.4	2622000000000	832900000000	67.88	46.8	32.462
1	5	20	1	10	19300000000	15540000000	19.78	32940000000	17890000000	45.72	2034000000	263700000	86.92	21780000000	18110000000	16.11	90570000000	25710000000	72.45	1152000000000	379100000000	67.87	48.2	31.349
20	1	20	5	20	19250000000	7591000000	60.43	32910000000	27750000000	15.91	2066000000	406500000	80.05	21850000000	12390000000	43.25	90680000000	26020000000	71.52	2384000000000	775400000000	67.86	54.2	25.461
1	10	10	10	5	19290000000	13790000000	28.59	33020000000	9276000000	71.9	2023000000	406700000	79.76	21800000000	6900000000	68.22	91910000000	31800000000	65.64	1049000000000	338400000000	67.82	62.8	19.863
1	20	5	5	20	19270000000	15280000000	20.54	32970000000	10630000000	67.78	2053000000	1109000000	45.57	21850000000	13360000000	38.68	90380000000	27570000000	70.33	2606000000000	854700000000	67.81	48.6	20.827
20	20	20	20	5	19270000000	5795000000	69.92	32940000000	8466000000	74.39	2045000000	415100000	79.96	21710000000	7426000000	65.92	92040000000	38630000000	57.59	1983000000000	633900000000	67.8	69.6	8.487
1	1	10	5	5	19270000000	15350000000	20.17	33020000000	25960000000	21.4	2047000000	279200000	86.15	21810000000	6657000000	69.19	90730000000	25880000000	71.66	634200000000	206000000000	67.8	53.7	30.753
1	5	20	10	1	19260000000	12130000000	37.03	33010000000	9610000000	70.87	2057000000	309400000	84.88	21930000000	6697000000	69.42	90650000000	38560000000	57.69	535100000000	171700000000	67.77	64	17.887
5	1	1	20	10	19270000000	12530000000	34.99	32930000000	28030000000	15.02	2047000000	1502000000	27.13	21780000000	5952000000	72.96	91500000000	27050000000	70.46	1484000000000	486500000000	67.76	44.1	26.193
5	1	1	5	10	19300000000	11820000000	39.1	33000000000	27260000000	17.5	2062000000	1460000000	29.47	21790000000	8638000000	60.17	92220000000	25280000000	73.17	1162000000000	384700000000	67.74	43.9	22.637
5	1	10	10	10	19270000000	11740000000	39.17	32970000000	27370000000	16.83	2077000000	450800000	78.1	21760000000	6581000000	69.73	94100000000	26290000000	72.42	1309000000000	422000000000	67.73	55.3	26.274
10	1	1	10	1	19250000000	4541000000	76.29	32900000000	19720000000	39.9	2075000000	931800000	54.38	21780000000	6737000000	69	91820000000	39990000000	57.41	536800000000	172900000000	67.68	59.4	14.025
10	1	1	1	10	19290000000	7465000000	61.41	32910000000	25490000000	22.5	2064000000	1331000000	35.67	21740000000	17850000000	18.28	90770000000	24670000000	72.35	1156000000000	369500000000	67.68	42	23.879
5	1	10	5	10	19220000000	11370000000	41.12	32960000000	26770000000	18.99	2048000000	427200000	79.12	21790000000	8644000000	60.47	92220000000	25330000000	72.64	1180000000000	386000000000	67.68	54.5	24.55
5	10	10	1	5	19310000000	8032000000	58.4	33010000000	7811000000	76.39	2046000000	365600000	82.13	21870000000	18480000000	14.7	91680000000	30830000000	65.71	928200000000	298200000000	67.67	59.5	26.666
1	20	20	5	20	19290000000	15240000000	20.99	33010000000	10670000000	67.7	2058000000	459700000	77.46	21800000000	13320000000	38.38	89940000000	26750000000	70.87	2628000000000	848900000000	67.66	55.1	24.241
20	5	20	5	5	19220000000	4381000000	77.11	32920000000	13460000000	58.99	2055000000	311100000	84.86	21700000000	9602000000	55.52	91390000000	32510000000	64.31	1155000000000	374900000000	67.64	68.2	12.427
1	20	5	10	20	19330000000	15380000000	20.18	32930000000	11230000000	65.95	2039000000	1125000000	44.74	21910000000	9722000000	55.77	92640000000	28030000000	70.25	2761000000000	901500000000	67.64	51.4	20.032
20	1	20	20	10	19250000000	6543000000	66.09	32890000000	26760000000	18.87	2064000000	357900000	82.72	21650000000	6372000000	70.6	91210000000	29550000000	68.05	1803000000000	586000000000	67.64	61.3	24.567
5	1	5	5	10	19260000000	11490000000	40.44	32990000000	27030000000	18.24	2084000000	698000000	66.65	21650000000	8612000000	59.91	92010000000	25730000000	73.13	1169000000000	387200000000	67.63	51.7	22.341
20	1	5	5	20	19270000000	7544000000	60.79	32960000000	27580000000	16.28	2023000000	949500000	52.78	21930000000	12280000000	43.59	90430000000	25050000000	71.82	2347000000000	752800000000	67.61	49.1	21.059
1	10	1	5	20	19300000000	16020000000	16.9	32980000000	16140000000	51.15	2060000000	1730000000	14.55	21690000000	12270000000	43.97	90240000000	25120000000	72.66	2264000000000	740100000000	67.57	39.8	24.433
20	1	20	20	5	19290000000	5343000000	72.32	33020000000	25290000000	23.6	2036000000	329500000	83.71	21740000000	6548000000	69.75	89010000000	33210000000	63.12	1341000000000	436500000000	67.51	62.5	22.981
5	1	5	10	10	19250000000	12110000000	37.05	32940000000	27700000000	15.97	2027000000	764300000	62.24	21660000000	6619000000	69.25	92690000000	26280000000	71.92	1284000000000	421100000000	67.51	51.3	24.075
1	5	10	1	10	19350000000	15030000000	22.18	33000000000	16120000000	51.14	2021000000	410900000	79.76	21770000000	17660000000	18.69	91850000000	25460000000	72.34	1145000000000	370000000000	67.51	48.8	27.988
5	10	5	20	1	19350000000	8350000000	56.74	33020000000	8657000000	73.85	2069000000	608300000	70.98	21750000000	6753000000	69.02	89550000000	45840000000	49.69	962500000000	313600000000	67.5	64.1	10.349
5	20	10	20	5	19330000000	10400000000	45.97	32950000000	8200000000	75.11	2041000000	572000000	71.85	21670000000	7087000000	67.39	92460000000	35920000000	60.29	1674000000000	544300000000	67.48	64.1	11.568
5	20	10	5	10	19300000000	10620000000	45.02	32990000000	8082000000	75.51	2098000000	582400000	72.19	21770000000	11860000000	45.45	92590000000	30840000000	66.9	1813000000000	590800000000	67.46	61	14.729
20	20	1	20	5	19310000000	5875000000	69.62	32990000000	8509000000	74.24	2063000000	1502000000	28.5	21860000000	7392000000	66.19	90500000000	38350000000	57.54	1942000000000	629100000000	67.46	59.2	18.227
1	10	5	10	5	19280000000	13930000000	27.69	32960000000	9373000000	71.6	2025000000	630100000	68.77	21640000000	6961000000	68.17	93030000000	31380000000	65.87	1042000000000	337500000000	67.46	60.4	18.41
5	5	5	1	20	19270000000	13290000000	30.98	33030000000	21570000000	34.89	2043000000	1020000000	50.9	21740000000	20070000000	7.94	90520000000	24510000000	73.23	2103000000000	691300000000	67.46	39.6	24.277
5	10	1	20	1	19210000000	8274000000	57.03	32990000000	8565000000	73.95	2054000000	1271000000	38.44	21700000000	6717000000	69	92570000000	45730000000	49.37	952500000000	310000000000	67.45	57.6	14.426
5	20	20	20	5	19230000000	10530000000	45.16	32930000000	8214000000	75.08	2031000000	404700000	80.33	21820000000	7077000000	67.54	93010000000	36240000000	60.79	1693000000000	551800000000	67.43	65.8	13.706
20	1	5	10	20	19270000000	8060000000	58.14	32910000000	27950000000	15.28	2033000000	972000000	52.27	21760000000	9029000000	58.41	91610000000	25740000000	70.89	2478000000000	810000000000	67.43	51	21.089
1	10	10	20	20	19270000000	16310000000	15.46	32870000000	18030000000	45.23	2048000000	827200000	59.73	21820000000	6902000000	68.53	94110000000	26890000000	71.47	2685000000000	874900000000	67.43	52.1	22.875
20	20	1	5	10	19280000000	6072000000	68.62	32940000000	8639000000	73.83	2030000000	1531000000	25.01	21860000000	13190000000	39.76	92550000000	32280000000	65.88	2081000000000	685400000000	67.42	54.6	21.151
1	20	20	10	20	19290000000	15400000000	20.4	32970000000	11390000000	65.56	2040000000	483300000	76.38	21810000000	9941000000	54.37	92110000000	27490000000	70.37	2780000000000	903000000000	67.42	57.4	22.211
10	10	10	20	1	19280000000	6323000000	67.25	32910000000	9226000000	72.05	2046000000	444700000	78.24	21810000000	7088000000	67.35	91440000000	47360000000	47.7	1073000000000	349700000000	67.41	66.5	11.438
1	1	5	5	5	19290000000	15530000000	18.92	33010000000	26220000000	20.59	2062000000	505200000	75.83	21800000000	6750000000	68.94	92910000000	26360000000	71.96	635300000000	211600000000	67.39	51.2	28.859
20	1	1	20	5	19330000000	5448000000	71.75	32980000000	25490000000	22.78	2073000000	1320000000	35.69	21880000000	6490000000	70.3	92150000000	32830000000	63.79	1316000000000	429200000000	67.38	52.9	22.249
20	20	5	20	5	19290000000	5833000000	69.66	32970000000	8490000000	74.16	2047000000	837400000	58.89	21720000000	7489000000	65.58	91840000000	38680000000	57.54	1948000000000	634600000000	67.37	65.2	7.05
10	10	1	20	1	19290000000	6256000000	67.6	32940000000	9143000000	72.26	2036000000	1238000000	39.3	21750000000	7009000000	67.77	90140000000	47260000000	47.82	1048000000000	342600000000	67.36	59	14.489
1	10	5	20	20	19280000000	16410000000	14.77	32930000000	18260000000	44.49	2051000000	1220000000	41.51	21730000000	6869000000	68.09	92950000000	26340000000	71.69	2650000000000	872900000000	67.35	48.1	23.04
1	1	5	10	5	19280000000	15410000000	19.91	32890000000	26000000000	20.81	2026000000	545100000	73.3	21770000000	5784000000	73.51	89990000000	27050000000	70.41	729300000000	236900000000	67.35	51.6	28.535
10	1	5	1	10	19240000000	7829000000	59.28	32960000000	26240000000	20.15	2026000000	679100000	67.11	21630000000	18120000000	17.05	90660000000	25370000000	72.74	1164000000000	378000000000	67.33	47.3	26.624
20	20	10	20	5	19330000000	5982000000	68.87	32920000000	8640000000	73.78	2056000000	602500000	70.62	21940000000	7423000000	65.94	91920000000	38980000000	57.41	1963000000000	645500000000	67.32	67.3	6.228
20	20	10	5	10	19210000000	5983000000	69.06	33000000000	8610000000	73.93	2042000000	592400000	70.7	21890000000	13150000000	40.05	92690000000	32430000000	65.17	2100000000000	686500000000	67.32	63.8	13.637
20	1	10	5	20	19350000000	7761000000	59.94	33010000000	27840000000	15.71	2036000000	623900000	68.45	21850000000	12470000000	42.92	89980000000	25530000000	71.19	2349000000000	763000000000	67.32	51.6	22.917
1	5	1	10	10	19310000000	15640000000	18.92	32980000000	17780000000	45.86	2040000000	1542000000	22.88	21660000000	7004000000	67.64	92830000000	26610000000	72.02	1332000000000	442700000000	67.32	45.5	24.555
5	10	10	1	20	19340000000	13100000000	32.31	33070000000	16270000000	50.89	2039000000	682100000	66.27	21840000000	21430000000	1.7	91920000000	25140000000	72.59	2308000000000	751600000000	67.31	44.8	28.653
5	20	20	5	10	19280000000	11040000000	42.76	32960000000	8287000000	74.86	2047000000	371500000	81.96	21780000000	12110000000	44.61	89830000000	29620000000	66.5	1804000000000	591900000000	67.3	62.1	17.724
5	20	1	20	5	19200000000	10610000000	44.76	32960000000	8151000000	75.37	2048000000	1572000000	23.15	21780000000	7022000000	67.88	89440000000	36150000000	59.87	1646000000000	538600000000	67.3	54.2	20.741
20	1	10	20	5	19310000000	5346000000	72.33	32980000000	25200000000	23.87	2069000000	471500000	77.35	21880000000	6502000000	70.07	89950000000	32650000000	63.89	1323000000000	433500000000	67.3	61.5	21.585
5	1	1	10	10	19280000000	11670000000	39.63	32980000000	27070000000	17.62	2028000000	1427000000	29.3	21810000000	6556000000	70.25	89730000000	25790000000	71.66	1249000000000	411000000000	67.3	45.7	24.346
10	10	20	20	1	19280000000	6460000000	66.65	32930000000	9349000000	71.61	2042000000	343800000	83.41	21690000000	7134000000	67.21	91360000000	48080000000	47.66	1091000000000	356000000000	67.27	67.3	12.887
20	5	1	1	20	19300000000	7343000000	61.95	32860000000	20210000000	38.74	2042000000	1529000000	24.87	21710000000	21760000000	-0.46	90870000000	26000000000	71.63	2392000000000	793000000000	67.27	39.3	28.929
10	5	10	10	1	19320000000	5126000000	73.45	32960000000	10610000000	67.9	2032000000	364400000	82.03	21790000000	7233000000	66.56	92600000000	44120000000	52.47	689100000000	225200000000	67.26	68.5	10.824
1	5	5	1	10	19280000000	15070000000	21.39	32980000000	16100000000	51.27	2061000000	685100000	66.55	21690000000	17830000000	18.12	90260000000	25150000000	72.48	1119000000000	365800000000	67.26	46	25.17
5	20	5	20	5	19290000000	10580000000	45.12	33010000000	8267000000	74.96	2060000000	848000000	59.32	21870000000	7073000000	67.79	93250000000	36930000000	60.92	1670000000000	546400000000	67.25	61.6	11.114
1	20	5	20	20	19290000000	15620000000	19.51	32900000000	12070000000	63.33	2061000000	1214000000	41.76	21820000000	7254000000	66.69	91450000000	27420000000	69.91	2949000000000	959800000000	67.24	52.2	21.361
20	1	10	20	10	19300000000	6306000000	67.3	33030000000	26510000000	19.71	2042000000	536600000	73.85	21760000000	6419000000	70.45	93860000000	29160000000	68.06	1815000000000	582300000000	67.24	59.9	22.597
5	1	5	1	10	19290000000	10690000000	44.31	32850000000	26360000000	19.78	2060000000	652500000	68.58	21740000000	16800000000	22.98	89820000000	24570000000	72.88	1059000000000	344000000000	67.24	45.7	24.76
10	5	1	1	20	19370000000	10520000000	45.51	32950000000	21070000000	36.11	2034000000	1577000000	22.12	21730000000	20600000000	5.26	94680000000	25120000000	73.01	2276000000000	743300000000	67.24	36.4	25.48
20	20	20	5	10	19250000000	6051000000	68.57	32930000000	8644000000	73.69	2049000000	392300000	80.83	21930000000	13410000000	38.83	91920000000	32940000000	64.64	2111000000000	695200000000	67.23	65.3	15.995
5	20	5	5	10	19260000000	11090000000	42.73	32970000000	8179000000	75.22	2034000000	862500000	57.31	21870000000	11980000000	44.97	90690000000	30350000000	66.72	1783000000000	588000000000	67.22	57.4	13.912
1	1	10	10	1	19260000000	12290000000	36.39	33000000000	19660000000	40.57	2054000000	269000000	86.78	21860000000	5800000000	73.34	91420000000	33110000000	63.09	382200000000	125600000000	67.22	60	21.445
20	5	10	5	5	19310000000	4490000000	76.76	33080000000	13620000000	58.75	2044000000	413000000	79.64	21820000000	9765000000	55.29	91060000000	32970000000	63.58	1137000000000	376500000000	67.2	66.8	10.86
5	1	20	5	1	19280000000	5633000000	70.86	32950000000	17760000000	46.1	2030000000	323800000	83.96	21880000000	6812000000	68.76	92610000000	35880000000	61.56	373400000000	122300000000	67.2	66.2	13.867
20	5	5	5	5	19280000000	4353000000	77.31	33010000000	13260000000	59.82	2049000000	614300000	70.15	21850000000	9617000000	55.76	93690000000	33480000000	64.16	1137000000000	371800000000	67.19	65.4	8.515
10	1	1	1	5	19310000000	5174000000	73.34	32990000000	22030000000	33.23	2051000000	1062000000	47.32	21930000000	15290000000	30.4	90730000000	27570000000	70.02	704100000000	228200000000	67.18	50.9	20.09
1	10	20	5	10	19260000000	14850000000	23.07	32950000000	11910000000	63.87	2048000000	304300000	84.73	21760000000	10170000000	53.32	91240000000	27170000000	70.58	1411000000000	467400000000	67.18	59.1	23.146
5	1	10	1	5	19290000000	7908000000	59.03	32980000000	22910000000	30.52	2026000000	287300000	85.85	21870000000	14500000000	33.33	91080000000	26090000000	71.74	627200000000	207000000000	67.18	56.1	24.037
1	20	1	20	20	19310000000	15580000000	19.26	32930000000	11990000000	63.63	2062000000	1785000000	12.62	21870000000	7332000000	66.38	91040000000	28030000000	69.14	2942000000000	966000000000	67.17	46.2	27.797
10	1	10	10	10	19300000000	8441000000	56.4	32950000000	26310000000	19.86	2046000000	474600000	77.02	21700000000	7125000000	67.32	95310000000	27330000000	70.91	1415000000000	459200000000	67.16	58.3	22.76
10	20	5	1	20	19300000000	10180000000	47.01	32960000000	10670000000	67.7	2007000000	1063000000	47.1	21730000000	23810000000	-9.25	92310000000	27670000000	69.73	2728000000000	895100000000	67.14	44.5	31.925
5	20	1	5	10	19260000000	11010000000	42.85	32960000000	8124000000	75.38	2062000000	1582000000	23.74	21860000000	11900000000	45.59	91650000000	30940000000	66.61	1780000000000	589400000000	67.11	50.8	20.474
10	5	20	1	5	19270000000	5626000000	70.83	32930000000	11800000000	64.32	2042000000	293300000	85.66	21880000000	17710000000	18.66	92460000000	30150000000	67.12	882600000000	289500000000	67.11	61.3	25.226
10	20	20	1	20	19340000000	10340000000	46.4	32960000000	10930000000	66.89	2037000000	470400000	77.18	21710000000	23930000000	-10.45	92970000000	27450000000	69.74	2775000000000	900000000000	67.11	50	35.64
20	10	5	1	10	19240000000	5446000000	71.67	32960000000	11510000000	65.16	2037000000	781200000	61.64	21710000000	22410000000	-3.25	91720000000	30560000000	67	1663000000000	553500000000	67.09	52.4	31.343
20	20	5	1	20	19340000000	7780000000	59.82	32930000000	11140000000	66.18	2078000000	1056000000	49.52	21730000000	24780000000	-14.41	91660000000	28060000000	69.38	2912000000000	969400000000	67.09	46.1	34.665
1	1	1	5	5	19270000000	15080000000	21.51	32940000000	25130000000	23.59	2018000000	1272000000	38.43	21830000000	6527000000	69.94	89470000000	25460000000	71.51	611900000000	199600000000	67.06	45	24.383
20	1	5	20	5	19300000000	5415000000	71.91	33020000000	25580000000	22.57	2063000000	697600000	65.21	21830000000	6619000000	69.66	91250000000	33440000000	63.48	1322000000000	435700000000	67.05	58.6	20.403
20	5	20	1	10	19270000000	5216000000	72.89	32960000000	15610000000	52.55	2044000000	314000000	84.35	21780000000	20950000000	3.83	91610000000	28650000000	68.72	1529000000000	499500000000	67.05	56.5	31.557
20	1	1	10	20	19220000000	8264000000	56.97	32970000000	28020000000	14.91	2054000000	1528000000	25.92	21790000000	9104000000	58.28	89490000000	26210000000	70.87	2428000000000	809900000000	67.03	45.4	23.757
20	5	1	5	5	19220000000	4385000000	77.22	32980000000	13280000000	59.81	2043000000	1267000000	36.87	21760000000	9608000000	55.91	92890000000	33220000000	64.25	1126000000000	370400000000	67.02	58.8	14.657
10	5	5	1	20	19250000000	10670000000	44.67	32950000000	21460000000	35.06	2078000000	1028000000	50.83	21800000000	20620000000	5.93	93110000000	24990000000	73.24	2251000000000	735500000000	67.02	41.9	24.547
5	10	20	1	20	19350000000	12670000000	34.64	32970000000	15520000000	52.87	2027000000	415800000	79.26	21690000000	21400000000	1.38	90700000000	26090000000	71.73	2303000000000	769500000000	67.02	48	31.289
10	5	5	10	1	19340000000	5148000000	73.37	32930000000	10630000000	67.82	2010000000	509000000	74.64	21780000000	7275000000	66.46	91980000000	44350000000	51.59	678800000000	223900000000	67.01	66.8	9.181
10	1	20	5	10	19300000000	8133000000	57.85	32940000000	26280000000	20.32	2035000000	287700000	85.81	21700000000	9370000000	57.19	92160000000	27080000000	70.72	1297000000000	428700000000	67.01	58.4	24.264
10	5	20	1	20	19270000000	10960000000	43.14	32920000000	22000000000	33.44	2033000000	415300000	79.67	21730000000	20820000000	3.88	91660000000	25340000000	72.53	2253000000000	762000000000	67.01	46.5	30.725
10	20	10	1	20	19270000000	10260000000	46.91	32910000000	10810000000	67.26	2020000000	726600000	63.91	21810000000	23890000000	-9.48	90450000000	27270000000	70.23	2703000000000	901000000000	66.99	47.8	33.253
1	5	5	1	5	19250000000	13200000000	31.2	33020000000	11010000000	66.57	2039000000	467400000	77.37	21720000000	15260000000	29.49	91090000000	27080000000	70	672100000000	221600000000	66.98	54.9	22.784
1	5	1	1	5	19290000000	13370000000	30.79	32970000000	11120000000	66.11	2031000000	1215000000	39.15	21670000000	15330000000	29.5	91530000000	27290000000	71.17	666300000000	221700000000	66.97	47.3	19.871
10	1	20	5	5	19250000000	5931000000	69.33	32950000000	23200000000	29.73	2080000000	305100000	85.23	21750000000	7937000000	63.48	89870000000	29110000000	68.21	825600000000	274300000000	66.97	63.2	20.423
10	5	1	10	1	19320000000	5112000000	73.48	32990000000	10580000000	68.04	2040000000	1060000000	48.19	21890000000	7224000000	66.99	92610000000	44320000000	52.37	672400000000	222700000000	66.96	61.8	10.914
1	10	1	10	5	19230000000	14070000000	26.98	32930000000	9402000000	71.44	2036000000	1449000000	29.16	21780000000	6996000000	67.95	91830000000	31350000000	65.51	1025000000000	336100000000	66.96	52.2	22.149
1	5	10	10	1	19300000000	12110000000	37.17	33010000000	9547000000	70.99	2053000000	322000000	84.18	21800000000	6615000000	69.65	92650000000	40080000000	56.6	515600000000	170100000000	66.95	63.7	17.764
10	10	5	20	1	19310000000	6329000000	67.29	32930000000	9252000000	72	2043000000	629100000	69.21	21680000000	7092000000	67.29	90800000000	47620000000	47.34	1059000000000	348800000000	66.94	64.6	9.854
10	20	1	1	20	19260000000	10120000000	47.56	32980000000	10590000000	67.83	2052000000	1633000000	19.98	21870000000	23760000000	-8.83	91680000000	27900000000	70.22	2708000000000	900700000000	66.94	39.4	33.645
1	10	20	5	20	19230000000	15920000000	17.06	33040000000	16700000000	49.39	2037000000	433800000	78.61	21750000000	12490000000	42.29	92130000000	25690000000	72.11	2341000000000	769000000000	66.92	51.9	24.67
1	5	20	20	10	19280000000	15960000000	17.15	32950000000	19600000000	40.29	2053000000	350000000	82.79	21850000000	6116000000	72.11	91620000000	28320000000	69.98	1580000000000	525600000000	66.91	56.5	27.054
1	20	10	10	20	19280000000	15400000000	20.48	32940000000	11340000000	65.56	2047000000	761600000	62.56	21750000000	9851000000	54.55	91180000000	27650000000	69.48	2738000000000	912000000000	66.9	54.5	19.806
1	10	1	5	10	19320000000	14690000000	23.91	32960000000	11330000000	65.63	2033000000	1558000000	23.08	21890000000	9868000000	54.81	90460000000	27100000000	70.23	1366000000000	448600000000	66.9	47.5	22.647
1	5	20	10	10	19300000000	15330000000	20.42	32920000000	17640000000	46.41	2036000000	311900000	84.51	21760000000	6975000000	67.8	93460000000	26500000000	71.3	1377000000000	445700000000	66.9	58.1	25.111
1	10	20	20	20	19290000000	16280000000	15.56	32950000000	17970000000	45.48	2032000000	498000000	75.46	21610000000	6990000000	67.78	92100000000	26560000000	70.95	2667000000000	866300000000	66.89	55	24.912
20	10	1	10	5	19290000000	5028000000	73.9	32940000000	10460000000	68.14	2038000000	1365000000	33.61	21760000000	8114000000	62.84	90110000000	35530000000	60.55	1386000000000	463700000000	66.88	59.8	15.525
20	1	1	20	10	19300000000	6495000000	66.39	32950000000	26620000000	19.51	2002000000	1431000000	29.65	21730000000	6489000000	70.02	92020000000	29310000000	67.97	1775000000000	588400000000	66.87	50.7	24.154
1	10	1	20	20	19280000000	16510000000	14.28	32960000000	18630000000	43.58	2048000000	1770000000	13	21870000000	6940000000	68.45	92400000000	26420000000	71.99	2638000000000	872200000000	66.87	42.3	28.331
5	5	1	1	20	19340000000	13970000000	27.76	32950000000	22790000000	30.62	2039000000	1663000000	18.24	21870000000	19900000000	9.03	89540000000	24080000000	73.02	2076000000000	687500000000	66.86	31.7	24.592
10	1	20	20	10	19250000000	9299000000	51.69	32940000000	27150000000	17.66	2034000000	339900000	83.25	21830000000	6018000000	72.41	89160000000	27780000000	68.63	1596000000000	530400000000	66.86	58.7	25.606
20	20	20	1	20	19300000000	7350000000	61.87	33000000000	10700000000	67.53	2010000000	465100000	77.23	21750000000	25060000000	-15.43	88320000000	28750000000	67.93	2875000000000	961300000000	66.86	51.8	37.999
5	20	10	10	10	19240000000	11360000000	41.27	32900000000	8813000000	73.28	2034000000	604400000	70.39	21730000000	8875000000	58.97	92060000000	31450000000	66	1911000000000	642400000000	66.85	62	12.772
1	10	10	5	20	19260000000	15920000000	17.05	32870000000	16270000000	50.55	2017000000	707500000	64.79	21850000000	12430000000	43.11	91200000000	25750000000	71.96	2301000000000	771400000000	66.83	49.5	21.408
20	10	20	1	10	19300000000	5534000000	71.35	32950000000	11690000000	64.5	2023000000	347000000	83.13	21790000000	22720000000	-3.99	92650000000	30720000000	66.99	1705000000000	565200000000	66.82	56.4	34.506
10	1	10	5	10	19300000000	8430000000	56.46	32940000000	26490000000	19.58	2038000000	448500000	77.72	21800000000	9528000000	56.35	92990000000	26170000000	71.95	1285000000000	420100000000	66.79	56.4	22.65
1	10	1	10	20	19320000000	16160000000	16.07	32930000000	16750000000	48.84	2055000000	1769000000	13.63	21780000000	9024000000	58.42	89880000000	25570000000	71.83	2366000000000	793400000000	66.79	41.8	25.9
20	5	5	1	20	19300000000	7439000000	61.44	33030000000	20540000000	37.99	2037000000	994100000	51.45	21780000000	21840000000	-0.54	93040000000	25810000000	72.45	2443000000000	796400000000	66.79	44.6	28.229
1	5	10	1	5	19320000000	13250000000	31.34	32970000000	11010000000	66.6	2036000000	306300000	85.34	21760000000	15350000000	29.44	91000000000	27680000000	69.54	681200000000	225800000000	66.78	56.5	24.845
20	10	1	1	10	19280000000	5465000000	71.68	32950000000	11450000000	65.22	2023000000	1434000000	28.54	21860000000	22430000000	-2.6	93230000000	30500000000	67.51	1671000000000	555000000000	66.78	46.1	32.243
10	1	10	10	20	19290000000	11570000000	40.23	33110000000	28840000000	13.01	2021000000	684700000	66.81	21770000000	8491000000	60.67	89330000000	25130000000	71.56	2250000000000	732300000000	66.76	50.5	24.104
5	1	10	20	10	19300000000	13380000000	31.01	32930000000	28680000000	13.11	2028000000	565800000	71.68	21890000000	6055000000	72.34	89460000000	27000000000	69.92	1477000000000	491400000000	66.73	51.6	27.724
5	10	5	1	20	19230000000	12910000000	32.72	32960000000	15730000000	52.26	2036000000	1041000000	48.77	21770000000	21340000000	1.96	91120000000	25050000000	72.62	2280000000000	752400000000	66.72	41.7	26.351
10	20	20	20	5	19270000000	8044000000	58.16	32940000000	8457000000	74.34	2020000000	409900000	79.68	21860000000	7272000000	66.64	89470000000	37030000000	58.9	1776000000000	591100000000	66.71	67.5	9.448
10	20	10	5	10	19240000000	8339000000	56.77	32880000000	8483000000	74.2	2050000000	578200000	71.82	21780000000	12540000000	42.34	91460000000	31840000000	66.02	1895000000000	639700000000	66.66	62.2	12.991
1	5	20	5	5	19310000000	13930000000	27.72	32930000000	12870000000	61.02	2048000000	292400000	85.56	21780000000	7758000000	64.09	92060000000	28780000000	69.31	794600000000	268600000000	66.66	61.5	21.142
20	5	1	1	10	19260000000	5307000000	72.46	32970000000	15930000000	51.72	2038000000	1405000000	31.16	21770000000	20870000000	4.26	91680000000	29070000000	68.2	1490000000000	494300000000	66.66	45.6	28.228
1	10	5	5	10	19320000000	14610000000	24.49	32970000000	11350000000	65.61	2055000000	769400000	62.39	21780000000	9950000000	54.46	90030000000	27550000000	70.16	1369000000000	458800000000	66.65	55.4	18.216
20	10	10	10	5	19250000000	5033000000	73.91	32960000000	10410000000	68.4	2016000000	488400000	75.71	21810000000	8192000000	62.4	91090000000	35920000000	60.89	1409000000000	470800000000	66.6	68.3	6.635
20	20	5	5	10	19270000000	6086000000	68.48	32990000000	8698000000	73.57	2053000000	900900000	56.23	21850000000	13300000000	38.98	90330000000	32340000000	64.26	2069000000000	695900000000	66.58	60.3	13.507
1	5	5	10	1	19270000000	12120000000	36.91	32960000000	9641000000	70.69	2053000000	419600000	79.87	21830000000	6557000000	69.92	90400000000	39520000000	55.61	503200000000	167800000000	66.55	62.6	16.779
10	20	1	20	5	19330000000	8119000000	57.97	32820000000	8459000000	74.28	2053000000	1519000000	25.95	21830000000	7328000000	66.32	93150000000	37530000000	58.97	1753000000000	588200000000	66.55	56.7	18.398
1	20	10	20	20	19300000000	15510000000	19.35	32960000000	12050000000	63.43	2020000000	816500000	60.06	21830000000	7354000000	66.18	90230000000	28650000000	68.25	2938000000000	989200000000	66.55	55.5	20.415
5	5	1	5	20	19280000000	14070000000	27.04	32960000000	23050000000	30.26	2043000000	1668000000	18.08	21940000000	12070000000	44.79	91650000000	24250000000	73.22	2206000000000	731100000000	66.54	38.7	21.57
20	5	10	1	10	19270000000	5390000000	72.06	32960000000	16310000000	50.39	2053000000	488700000	76.5	21740000000	20940000000	3.82	92300000000	29190000000	68.42	1515000000000	506400000000	66.5	54.2	29.879
20	5	10	1	20	19270000000	7944000000	58.52	33060000000	21740000000	34.17	2035000000	689400000	66.19	21800000000	21780000000	-0.13	90320000000	26150000000	71.43	2398000000000	811000000000	66.49	46	29.491
5	10	10	1	10	19280000000	10260000000	46.9	32970000000	11050000000	66.5	2055000000	463400000	77.41	21860000000	20300000000	7.46	91620000000	27850000000	69.59	1385000000000	461400000000	66.48	53.6	28.119
5	1	20	10	5	19290000000	9627000000	49.93	32980000000	24880000000	24.64	2036000000	283100000	86.11	21650000000	6407000000	70.44	92930000000	28700000000	68.86	852600000000	284600000000	66.46	60	23.564
1	5	20	5	10	19270000000	15210000000	20.52	32900000000	16860000000	48.69	2055000000	283700000	86.19	21760000000	9296000000	56.96	89130000000	25860000000	71.08	1225000000000	410800000000	66.46	56.7	24.747
10	1	5	5	5	19260000000	6017000000	68.8	32850000000	23510000000	28.49	2048000000	521400000	74.78	21720000000	7960000000	62.88	91940000000	29140000000	68.64	804200000000	270700000000	66.45	60.7	18.501
5	10	1	1	20	19290000000	12960000000	33.15	32970000000	15630000000	52.47	2024000000	1657000000	17.67	21730000000	21250000000	2.23	92200000000	25760000000	72.11	2295000000000	768500000000	66.45	35.5	27.652
1	1	5	10	1	19290000000	12200000000	36.49	33070000000	19500000000	40.77	2046000000	331300000	84.01	21800000000	5833000000	73	90590000000	33020000000	63.52	371600000000	124900000000	66.44	59.6	20.49
20	10	20	10	5	19310000000	5047000000	73.86	33040000000	10550000000	68.15	2055000000	352400000	82.68	21820000000	8228000000	62.22	90540000000	35650000000	60.91	1428000000000	473900000000	66.43	69.6	8.963
10	5	20	20	1	19310000000	6207000000	67.9	32970000000	12780000000	61.22	2046000000	327600000	84.06	21780000000	6644000000	69.45	92210000000	44200000000	51.82	926200000000	310300000000	66.43	66.9	11.849
20	10	10	1	10	19310000000	5381000000	72.27	32960000000	11280000000	65.87	2069000000	530300000	75.05	21750000000	22400000000	-3.01	90430000000	30500000000	66.52	1661000000000	555000000000	66.43	55.3	32.847
20	20	1	1	20	19290000000	7534000000	61.04	32930000000	10780000000	67.25	2016000000	1597000000	20.8	21800000000	24890000000	-14.49	92240000000	29310000000	68.24	2916000000000	979600000000	66.42	40.6	36.465
10	1	20	10	10	19230000000	8708000000	54.93	32980000000	26720000000	19.42	2009000000	300800000	84.78	21830000000	7192000000	67.07	91740000000	27610000000	70	1402000000000	470100000000	66.41	59.2	24.666
10	20	10	20	5	19330000000	8165000000	57.47	32990000000	8439000000	74.4	2046000000	579700000	71.34	21880000000	7256000000	66.82	93220000000	37360000000	59.43	1774000000000	590800000000	66.4	65.9	7.342
10	1	5	10	10	19300000000	8459000000	56.16	32970000000	26380000000	20.02	2029000000	741500000	63.87	21750000000	7082000000	67.48	89990000000	26900000000	70.16	1355000000000	458300000000	66.4	55.5	20.541
20	1	5	20	10	19350000000	6641000000	65.7	32950000000	26830000000	18.36	2048000000	859000000	58.66	21820000000	6515000000	70.31	90760000000	30060000000	66.82	1774000000000	594800000000	66.4	56	21.446
5	10	20	1	10	19280000000	10360000000	46.29	32980000000	11170000000	66.15	2064000000	307100000	85.2	21660000000	20240000000	6.2	91460000000	27850000000	69.22	1404000000000	469200000000	66.39	54.6	30.394
5	5	20	1	20	19350000000	14030000000	27.45	32940000000	23140000000	29.6	2049000000	416800000	79.56	21690000000	20140000000	7.44	89960000000	25020000000	72.44	2124000000000	702800000000	66.39	43.3	31.18
10	1	1	20	10	19250000000	9537000000	50.4	32950000000	27370000000	17.03	2027000000	1462000000	28.4	21860000000	6228000000	71.62	92130000000	28080000000	69.57	1589000000000	530600000000	66.38	47.4	24.344
20	5	5	1	10	19240000000	5326000000	72.24	32970000000	16010000000	51.43	2031000000	733300000	63.81	21630000000	20920000000	3.09	92700000000	29150000000	69.03	1509000000000	506900000000	66.38	51.9	28.424
5	20	1	20	10	19220000000	11680000000	39.05	32920000000	9730000000	70.38	2030000000	1641000000	19.5	21740000000	7114000000	67.26	91240000000	31330000000	65.68	2107000000000	710700000000	66.37	52.4	22.255
10	5	10	1	20	19320000000	10450000000	46.03	32950000000	20910000000	36.49	2043000000	659200000	67.81	21710000000	20700000000	4.55	91520000000	25180000000	72.26	2230000000000	744200000000	66.37	45.4	27.259
5	5	5	10	20	19260000000	14070000000	26.79	32910000000	23140000000	29.82	2031000000	1080000000	46.92	21740000000	8831000000	59.34	90920000000	25110000000	72.57	2307000000000	782900000000	66.36	47.1	19.427
1	5	5	10	10	19240000000	15650000000	18.61	33000000000	18290000000	44.71	2069000000	787800000	61.07	21850000000	7043000000	67.6	91960000000	26650000000	71.29	1332000000000	450400000000	66.33	52.7	21.585
1	20	20	20	20	19270000000	15590000000	19.27	32880000000	12390000000	62.31	2053000000	535700000	74.21	21870000000	7650000000	64.88	91000000000	28400000000	68.73	2975000000000	1004000000000	66.33	57.9	22.044
5	20	1	10	10	19320000000	11070000000	42.69	33010000000	8563000000	74.11	2017000000	1575000000	21.51	21790000000	8841000000	59.34	92430000000	31870000000	65.59	1899000000000	638000000000	66.29	52.6	20.866
1	10	10	10	20	19260000000	16120000000	16.17	32840000000	17350000000	47.24	2048000000	749400000	63.68	21680000000	9165000000	57.78	90080000000	25490000000	71.77	2387000000000	799200000000	66.29	51.3	21.592
1	5	10	20	10	19270000000	15990000000	17.09	32920000000	19350000000	41.17	2049000000	585800000	71.79	21870000000	6060000000	72.03	90020000000	27640000000	69.06	1544000000000	518200000000	66.29	54.2	24.47
1	10	10	5	10	19320000000	14670000000	23.79	32950000000	11540000000	64.94	2049000000	495500000	76.1	21690000000	10040000000	53.54	88850000000	27850000000	68.98	1366000000000	463400000000	66.27	57.5	20.525
5	5	5	20	20	19310000000	14700000000	23.86	32970000000	24370000000	25.99	2017000000	1140000000	43.75	21910000000	6724000000	69.42	92620000000	26350000000	71.36	2557000000000	871300000000	66.27	46.9	22.822
1	5	5	20	10	19280000000	16030000000	16.91	32970000000	19630000000	40.3	2036000000	869500000	56.69	21730000000	6162000000	71.6	90790000000	27760000000	69.47	1536000000000	519500000000	66.26	51	22.773
1	5	1	10	1	19210000000	12150000000	36.59	32960000000	9536000000	71.04	2047000000	1077000000	46.65	21730000000	6667000000	69.28	93160000000	38670000000	58.44	495800000000	167200000000	66.25	56.4	14.764
5	1	20	10	1	19290000000	6708000000	65.26	32930000000	20200000000	38.67	2032000000	303500000	85.12	21830000000	6482000000	70.43	93300000000	36700000000	60.34	480200000000	161900000000	66.25	64	16.911
1	5	20	1	5	19270000000	13320000000	30.74	32980000000	11190000000	66.08	2064000000	280100000	86.61	21910000000	15540000000	29.01	88150000000	27770000000	67.83	688100000000	229200000000	66.24	56.1	25.224
1	1	5	1	5	19280000000	14470000000	24.8	32950000000	24130000000	26.63	2059000000	422300000	79.31	21840000000	13000000000	41.03	90100000000	24490000000	71.9	534600000000	176700000000	66.24	48.7	25.457
1	10	10	10	10	19300000000	14950000000	22.67	33010000000	12380000000	62.46	2041000000	536100000	73.83	21890000000	7514000000	65.51	91500000000	28870000000	68.68	1503000000000	511700000000	66.23	58.6	20.538
10	1	5	20	10	19250000000	9388000000	51.38	32940000000	27260000000	17.25	2025000000	811000000	59.1	21660000000	6258000000	71.04	90880000000	28180000000	69.06	1582000000000	534000000000	66.21	53.6	21.793
10	5	1	1	5	19280000000	5762000000	70.22	32930000000	12010000000	63.52	2058000000	1219000000	40.34	21630000000	17610000000	18.64	93240000000	29830000000	68.02	847400000000	283200000000	66.21	52.1	22.193
10	10	10	1	10	19280000000	7723000000	59.98	32940000000	11360000000	65.52	2013000000	493000000	75.75	21880000000	21320000000	2.07	93380000000	28890000000	68.96	1498000000000	504400000000	66.2	54.5	29.837
1	10	20	10	20	19290000000	16170000000	16.16	33080000000	17700000000	46.27	2042000000	467500000	77.28	21710000000	9232000000	57.68	91120000000	26190000000	71.31	2430000000000	820000000000	66.18	53.7	24.22
5	1	20	1	5	19280000000	8268000000	57.24	33030000000	23540000000	28.83	2056000000	275800000	86.6	21800000000	14800000000	32.28	90160000000	26810000000	70.81	643700000000	217600000000	66.17	55.2	24.771
10	10	10	1	20	19300000000	10900000000	43.51	32960000000	16620000000	49.54	2034000000	728800000	64.09	21660000000	22170000000	-2.09	93820000000	26150000000	72.66	2440000000000	830500000000	66.17	45.5	29.019
1	10	5	5	20	19300000000	16190000000	15.97	32920000000	16950000000	48.59	2040000000	1110000000	45.84	21930000000	12520000000	43.56	90140000000	25450000000	71.71	2273000000000	755300000000	66.15	45.1	19.823
5	20	1	5	20	19320000000	12730000000	33.89	32980000000	11200000000	66.02	2053000000	1705000000	16.24	21740000000	14100000000	34.42	91910000000	27520000000	69.9	2706000000000	913800000000	66.11	44.1	23.023
1	10	20	20	10	19300000000	15370000000	20.4	32920000000	14270000000	56.8	2055000000	400400000	80.82	21740000000	6537000000	69.79	91340000000	29740000000	67.47	1740000000000	593500000000	66.1	59.1	23.233
5	5	20	5	20	19310000000	13730000000	29.15	32940000000	22620000000	31.45	2056000000	433700000	79.11	21810000000	12210000000	43.81	91070000000	25560000000	72.53	2234000000000	767600000000	66.1	51.2	23.264
1	10	1	20	10	19290000000	15400000000	20.17	33020000000	13730000000	58.33	2039000000	1634000000	19.43	21760000000	6443000000	70.59	91440000000	29320000000	67.86	1703000000000	575100000000	66.09	47.3	25.493
5	20	20	10	10	19290000000	11310000000	41.28	32920000000	8950000000	72.84	2072000000	393200000	80.95	21720000000	8937000000	58.69	90020000000	31590000000	65.42	1915000000000	654500000000	66.08	63.8	15.097
1	5	5	5	10	19270000000	15270000000	20.91	32900000000	17110000000	48.2	2059000000	750500000	63.3	21930000000	9238000000	57.95	90440000000	25830000000	71.06	1207000000000	410700000000	66.08	52.3	19.41
1	5	1	5	10	19320000000	15350000000	20.43	33010000000	16810000000	49.03	2059000000	1525000000	25.95	21860000000	9203000000	57.9	91720000000	26400000000	71.39	1212000000000	411800000000	66.07	44.9	21.481
1	5	10	5	10	19270000000	15470000000	19.62	32840000000	17680000000	46.17	2041000000	477900000	76.64	21950000000	9320000000	57.45	89730000000	25960000000	71.3	1210000000000	417800000000	66.06	54.2	22.731
5	5	20	20	20	19230000000	14640000000	23.93	32980000000	24320000000	26.29	2046000000	497600000	75.87	21800000000	6901000000	68.69	92460000000	26190000000	71.6	2592000000000	875700000000	66.06	53.3	25.852
10	1	20	10	5	19260000000	6795000000	64.66	32880000000	24600000000	25.19	2059000000	290900000	85.97	21970000000	6759000000	69.1	87120000000	29770000000	66.11	921300000000	314500000000	66.05	62.2	22.381
10	20	20	5	10	19330000000	8542000000	55.71	32980000000	8666000000	73.81	2053000000	388600000	80.87	21760000000	12850000000	41.19	90990000000	31750000000	65.08	1917000000000	651100000000	66.03	63.3	15.563
10	1	1	10	10	19220000000	8648000000	55.14	33060000000	26590000000	19.47	2040000000	1393000000	30.86	21790000000	6995000000	67.97	90690000000	27030000000	70.45	1352000000000	455000000000	66.02	48.8	22.685
10	10	20	5	5	19220000000	6507000000	66.34	33010000000	9401000000	71.56	2024000000	315400000	84.61	22000000000	9909000000	54.54	92450000000	33530000000	63.99	1133000000000	385700000000	66.01	68.2	11.049
20	10	5	10	5	19380000000	5135000000	73.49	32940000000	10550000000	67.93	2032000000	706000000	64.63	21730000000	8187000000	62.33	89870000000	35330000000	60.64	1392000000000	472400000000	66	65.8	5.092
5	20	20	20	10	19300000000	11800000000	38.71	32930000000	9942000000	69.83	2034000000	432700000	79.29	21790000000	7185000000	67.18	93600000000	32270000000	65.81	2165000000000	731800000000	66	64.2	15.171
1	10	20	20	5	19310000000	14590000000	24.31	32890000000	11760000000	64.29	2046000000	339000000	83.65	21750000000	6654000000	69.47	93040000000	33390000000	64.01	1291000000000	437300000000	66	61.1	22.083
1	10	20	10	10	19300000000	15230000000	21.13	33010000000	13080000000	60.53	2063000000	338300000	83.73	21780000000	7703000000	64.72	91850000000	29040000000	68.59	1528000000000	526700000000	66	59.7	23.292
10	20	5	20	5	19290000000	8238000000	57.3	32940000000	8471000000	74.26	2075000000	862900000	58.29	21840000000	7323000000	66.39	91520000000	37930000000	58.23	1754000000000	593700000000	65.99	62.9	7.343
5	1	20	20	5	19310000000	10860000000	43.69	32930000000	26280000000	20.37	2030000000	292300000	85.64	21710000000	6104000000	71.93	91890000000	30540000000	66.7	1059000000000	363000000000	65.99	57.7	25.758
5	20	5	10	10	19230000000	11740000000	38.85	32940000000	9051000000	72.55	2045000000	972200000	53.21	21750000000	9008000000	58.4	91210000000	31900000000	65.55	1894000000000	650300000000	65.98	57.7	12.827
5	5	20	10	20	19280000000	14120000000	26.9	32890000000	23450000000	29.11	2044000000	453300000	77.81	21800000000	8982000000	58.94	91830000000	25790000000	72.28	2357000000000	803400000000	65.98	53	23.846
10	10	1	1	20	19280000000	10380000000	45.97	33000000000	15620000000	52.52	2046000000	1634000000	20.2	21760000000	21820000000	-0.35	93030000000	26340000000	71.59	2406000000000	820200000000	65.96	38	28.241
5	20	20	5	20	19290000000	12900000000	33.05	32910000000	11560000000	64.92	2044000000	494100000	75.97	21840000000	14390000000	34.53	92420000000	28080000000	69.47	2755000000000	935400000000	65.95	55.6	20.289
10	5	10	20	1	19240000000	6127000000	68.27	32870000000	12730000000	61.24	2030000000	389000000	80.8	21720000000	6743000000	69.08	90920000000	44640000000	51.2	903800000000	308600000000	65.94	66.1	10.901
5	5	10	10	20	19300000000	14220000000	26.18	32970000000	23480000000	29.06	2059000000	751200000	64.27	21670000000	9035000000	58.51	91660000000	25720000000	71.77	2332000000000	795100000000	65.94	50	20.951
5	5	20	20	1	19230000000	8389000000	56.5	32890000000	12540000000	61.99	2034000000	314700000	84.68	21730000000	6404000000	70.48	93600000000	43260000000	54.16	828500000000	282500000000	65.93	65.6	12.395
10	1	10	20	10	19290000000	9322000000	51.67	32900000000	27160000000	17.54	2028000000	548900000	73.16	21690000000	6168000000	71.59	90560000000	28750000000	68.12	1587000000000	538200000000	65.92	56.4	23.353
5	5	1	20	20	19340000000	15070000000	21.82	32940000000	25000000000	24.06	2034000000	1783000000	13.58	21850000000	6849000000	68.46	91780000000	26220000000	70.98	2539000000000	864100000000	65.91	39.8	27.623
10	5	1	20	1	19320000000	6065000000	68.54	32940000000	12530000000	61.95	2055000000	1188000000	41.89	21770000000	6672000000	69.28	91540000000	43850000000	51.37	885500000000	302600000000	65.89	58.6	11.785
20	5	20	1	20	19250000000	7782000000	59.74	32940000000	21430000000	35.06	2033000000	423000000	79.17	21900000000	22120000000	-0.72	89720000000	26140000000	71.15	2409000000000	818100000000	65.89	48.9	32.336
10	5	5	20	1	19290000000	6127000000	68.08	32960000000	12730000000	61.25	2060000000	567200000	72.48	21830000000	6689000000	69.24	91810000000	44970000000	51.66	897400000000	305900000000	65.88	64.5	8.282
10	1	10	10	5	19240000000	6703000000	65.31	32980000000	24500000000	25.56	2033000000	374100000	81.47	21850000000	6714000000	69.26	89650000000	29750000000	67.51	912600000000	314400000000	65.87	61.8	21.218
1	5	10	10	10	19240000000	15570000000	19.13	32990000000	17970000000	45.44	2027000000	488000000	75.54	21690000000	7014000000	67.93	91030000000	26580000000	70.76	1332000000000	446900000000	65.86	55.8	23.519
1	5	10	5	5	19300000000	13900000000	28.08	32980000000	12860000000	61.07	2046000000	342800000	83.34	21830000000	7765000000	64.43	92270000000	29110000000	68.57	776400000000	266300000000	65.85	61.1	20.321
10	1	5	5	10	19290000000	8450000000	56.2	32900000000	26750000000	18.55	2033000000	739400000	63.81	21710000000	9542000000	55.76	90730000000	26570000000	71.08	1251000000000	427000000000	65.84	53.1	20.3
1	10	5	20	10	19290000000	15300000000	20.37	32990000000	13760000000	58.24	2046000000	948400000	53.95	21810000000	6544000000	69.93	91670000000	29540000000	67.53	1718000000000	581400000000	65.83	54	19.911
1	10	5	10	20	19290000000	15970000000	17.01	33010000000	16600000000	49.52	2061000000	1099000000	46.99	21680000000	9032000000	58.5	90930000000	26570000000	71.32	2396000000000	815600000000	65.81	48.7	20.097
1	5	20	10	5	19330000000	14370000000	25.65	33000000000	14320000000	56.61	2056000000	296100000	85.75	21730000000	6658000000	69.46	91070000000	30050000000	67.39	898100000000	308400000000	65.81	61	22.326
10	5	5	1	5	19230000000	5634000000	70.64	32970000000	11800000000	64.15	2050000000	510300000	74.63	21770000000	18040000000	17.32	90710000000	30350000000	66.37	842300000000	287200000000	65.81	58.6	23.437
10	1	5	10	5	19270000000	6772000000	64.81	32940000000	24330000000	25.66	2043000000	577000000	71.77	21790000000	6678000000	69.14	91860000000	30050000000	67.26	910300000000	312800000000	65.8	59.7	19.214
20	20	10	1	20	19310000000	7776000000	59.84	32870000000	11180000000	65.94	2025000000	758600000	62.53	21930000000	24950000000	-13.73	90820000000	28720000000	68	2903000000000	996500000000	65.8	48.5	34.937
20	5	1	10	5	19350000000	4915000000	74.57	32990000000	14840000000	55.08	2070000000	1343000000	35.09	21890000000	7719000000	64.74	91480000000	33590000000	62.92	1228000000000	422300000000	65.79	58.5	14.802
20	5	5	10	5	19260000000	4987000000	74.04	32980000000	14810000000	54.9	2062000000	703500000	65.35	21800000000	7865000000	64.07	93000000000	34190000000	63.56	1241000000000	426400000000	65.78	64.4	6.799
1	1	1	10	1	19280000000	12310000000	36.3	32950000000	19460000000	40.61	2057000000	917500000	55.86	21580000000	5762000000	73.36	91860000000	32990000000	64.22	362000000000	124100000000	65.77	54.1	15.615
1	10	1	20	5	19290000000	14540000000	24.28	32890000000	11650000000	64.52	2026000000	1530000000	24.4	21870000000	6486000000	70.44	94130000000	33160000000	64.69	1259000000000	429000000000	65.77	49.7	23.242
1	10	5	10	10	19280000000	15250000000	20.74	32960000000	13100000000	60.14	2027000000	875000000	57.02	21740000000	7725000000	64.32	93170000000	28720000000	69.17	1510000000000	516900000000	65.75	54.3	19.296
10	5	10	10	20	19240000000	11270000000	41.57	33000000000	22230000000	32.72	2045000000	748800000	62.85	21730000000	9414000000	56.93	92550000000	25910000000	71.8	2445000000000	846900000000	65.74	53.2	15.872
20	20	1	10	10	19320000000	6378000000	66.92	33010000000	9296000000	71.79	2023000000	1527000000	25.87	21790000000	9832000000	55.04	92510000000	33790000000	63.4	2189000000000	750100000000	65.74	56.6	18.236
1	10	10	20	5	19300000000	14590000000	24.31	33000000000	11730000000	64.35	2035000000	530500000	74.22	21870000000	6579000000	70.16	89160000000	32380000000	63.71	1254000000000	431100000000	65.73	59.4	20.061
5	1	10	20	5	19280000000	11050000000	43	32960000000	26470000000	19.74	2021000000	441500000	78.21	21820000000	6055000000	72.11	92370000000	30400000000	67.15	1047000000000	361400000000	65.73	56	24.295
1	5	1	20	10	19250000000	16150000000	16.21	32940000000	19940000000	39.76	2041000000	1659000000	17.42	21840000000	6121000000	71.97	89620000000	28030000000	69.03	1518000000000	524700000000	65.71	42.9	26.923
10	10	5	1	10	19240000000	7734000000	59.79	33000000000	11340000000	65.69	2022000000	767000000	62.44	21730000000	21260000000	2.23	90500000000	28800000000	68.8	1458000000000	509300000000	65.7	51.8	27.911
20	5	20	10	5	19210000000	5002000000	73.99	32910000000	14980000000	54.41	2046000000	346700000	83.1	21870000000	7841000000	64.08	91170000000	33880000000	62.93	1266000000000	432400000000	65.69	67.7	11.059
1	1	20	1	1	19290000000	9703000000	49.74	32970000000	14690000000	55.41	2020000000	285900000	85.94	21910000000	8906000000	59.42	90970000000	30410000000	66.04	206100000000	69950000000	65.69	63.3	13.975
1	10	1	10	10	19310000000	14960000000	22.52	32940000000	12310000000	62.69	2040000000	1593000000	21.59	21670000000	7503000000	65.48	88890000000	28230000000	68.33	1458000000000	498700000000	65.68	48.1	23.881
10	5	1	5	20	19250000000	11540000000	39.89	33000000000	22680000000	31.05	2036000000	1635000000	19.76	21790000000	12810000000	41.18	91630000000	25790000000	72.55	2302000000000	808500000000	65.66	40.9	19.664
5	20	5	20	10	19290000000	11770000000	39.16	33050000000	9855000000	70.18	2022000000	979000000	51.86	21810000000	7229000000	66.85	91280000000	32530000000	64.3	2119000000000	728500000000	65.65	58.5	12.825
10	1	10	5	5	19330000000	6426000000	66.62	32950000000	24430000000	25.88	2047000000	348500000	83.02	21960000000	8148000000	62.9	92190000000	29050000000	67.78	816700000000	279000000000	65.65	61.2	21.208
10	1	1	5	5	19290000000	5983000000	68.98	32910000000	23370000000	29.07	2049000000	1155000000	44	21850000000	7938000000	63.6	92310000000	29730000000	67.54	798100000000	271200000000	65.64	54.6	17.46
20	20	5	10	10	19300000000	6508000000	66.25	32920000000	9388000000	71.45	2025000000	915200000	55.16	21680000000	9864000000	54.65	92030000000	33160000000	63.69	2194000000000	754200000000	65.63	62.2	7.258
5	5	10	20	1	19250000000	8253000000	57.29	32960000000	12380000000	62.48	2062000000	354200000	82.57	21770000000	6430000000	70.56	91430000000	42850000000	52.72	807900000000	278400000000	65.61	65.1	11.791
10	5	20	1	10	19230000000	7780000000	59.41	33000000000	16040000000	51.37	2041000000	292300000	85.51	21800000000	19810000000	9.17	91790000000	28180000000	69.81	1339000000000	464800000000	65.6	55.1	28.65
5	1	10	10	5	19310000000	9863000000	48.82	33000000000	25330000000	23.09	2031000000	364600000	82.18	21800000000	6365000000	70.89	91780000000	29000000000	68.43	825600000000	286600000000	65.59	58.7	23.239
20	5	10	10	5	19310000000	4957000000	74.38	32970000000	14690000000	55.41	2057000000	464400000	77.76	21870000000	7820000000	64.38	90630000000	34700000000	62.01	1242000000000	430400000000	65.58	66.8	9.167
5	10	10	5	5	19330000000	8915000000	53.85	32960000000	9324000000	71.71	2039000000	427700000	78.96	21720000000	9464000000	56.6	91190000000	32120000000	64.76	1012000000000	348400000000	65.58	65.2	10.425
5	20	5	5	20	19280000000	12890000000	33.2	32960000000	11490000000	65.05	2045000000	1150000000	43.54	21710000000	14260000000	34.69	92230000000	27780000000	69.58	2720000000000	938100000000	65.58	49.2	17.067
5	10	1	1	10	19290000000	10680000000	44.78	32840000000	11380000000	65.29	2042000000	1496000000	26.51	21630000000	20700000000	5.37	91190000000	28140000000	69.74	1361000000000	475000000000	65.58	42.3	26.929
10	20	1	5	10	19380000000	8553000000	55.83	33010000000	8598000000	73.93	2046000000	1550000000	24.01	21860000000	12680000000	42.48	92540000000	31450000000	65.25	1887000000000	636500000000	65.56	52.3	19.652
10	10	20	1	10	19300000000	8199000000	57.5	32980000000	11850000000	64.1	2065000000	334800000	84.07	21840000000	21580000000	1.15	91150000000	29110000000	68.03	1497000000000	519800000000	65.56	55	31.637
10	20	5	5	10	19320000000	8600000000	55.47	32960000000	8638000000	73.66	2042000000	891100000	56.59	21840000000	12560000000	42.93	90680000000	31520000000	65.2	1879000000000	645800000000	65.55	58.8	11.507
1	1	1	1	5	19320000000	14580000000	24.32	32940000000	24160000000	26.52	2043000000	1186000000	42.44	21620000000	13000000000	39.76	89800000000	24860000000	72.34	525200000000	178500000000	65.53	41.1	19.194
10	10	1	1	10	19180000000	7978000000	58.67	32940000000	11460000000	65.26	2085000000	1482000000	29.28	21860000000	21520000000	2.21	91550000000	28760000000	68.71	1462000000000	503200000000	65.49	44.8	28.449
10	20	10	10	10	19260000000	8889000000	53.82	32980000000	9224000000	72.03	2040000000	620900000	69.66	21800000000	9361000000	56.99	91720000000	32100000000	65.5	2010000000000	694000000000	65.48	63.6	7.917
1	10	10	20	10	19320000000	15230000000	21.06	32980000000	13680000000	58.55	2035000000	603000000	70.43	21680000000	6455000000	70.34	91940000000	29810000000	67.65	1723000000000	591800000000	65.48	57.6	21
1	5	5	5	5	19250000000	13900000000	27.89	33040000000	12720000000	61.54	2069000000	562600000	72.79	21730000000	7830000000	63.93	92520000000	28650000000	68.75	767300000000	261900000000	65.47	59	17.915
20	10	1	1	20	19250000000	7857000000	59.07	32960000000	16130000000	50.92	2059000000	1602000000	21.94	21770000000	22790000000	-4.99	91640000000	27450000000	69.7	2572000000000	907100000000	65.46	39.3	30.467
5	5	20	10	1	19270000000	7319000000	61.98	32930000000	10900000000	66.89	2036000000	343000000	83.25	21800000000	7068000000	67.54	91390000000	41900000000	53.02	611700000000	210800000000	65.45	66.5	10.999
5	5	5	5	20	19210000000	14130000000	26.57	32940000000	23190000000	29.25	2032000000	1136000000	44.01	21810000000	12360000000	43.49	91990000000	25420000000	72.16	2221000000000	762600000000	65.45	43.1	18.101
10	5	10	1	5	19310000000	5668000000	70.66	32950000000	12000000000	63.62	2046000000	370000000	81.58	21800000000	18000000000	17.08	92380000000	31230000000	66.56	863000000000	296200000000	65.45	59.9	24.887
10	10	5	5	5	19250000000	6557000000	66.12	32990000000	9474000000	71.27	2037000000	646900000	68.25	21830000000	9910000000	54.56	91960000000	33720000000	63.1	1102000000000	383800000000	65.44	64.7	6.387
5	1	10	10	1	19280000000	6738000000	64.93	32920000000	20130000000	38.95	2034000000	318500000	84.36	21810000000	6503000000	70.27	91430000000	36310000000	60.01	458500000000	158700000000	65.44	63.7	16.566
5	10	5	5	5	19290000000	8978000000	53.61	32890000000	9395000000	71.4	2058000000	663000000	67.61	21790000000	9501000000	56.84	92700000000	32100000000	65.19	1010000000000	347300000000	65.42	62.9	7.462
5	20	10	20	10	19320000000	11880000000	38.36	32990000000	9930000000	69.96	2036000000	662700000	67.2	21740000000	7163000000	66.89	91640000000	32720000000	64.81	2127000000000	733400000000	65.42	61.4	13.034
5	1	10	5	1	19330000000	5673000000	70.54	33000000000	18000000000	45.55	2064000000	334200000	83.8	21820000000	6930000000	68.25	89880000000	36140000000	59.14	349200000000	120500000000	65.42	65.5	14.198
1	5	1	10	5	19300000000	14290000000	25.91	32880000000	13970000000	57.67	2033000000	1383000000	31.9	21690000000	6570000000	69.81	92910000000	29520000000	67.84	868000000000	301000000000	65.42	50.6	20.466
5	10	1	5	5	19290000000	8648000000	55.19	32950000000	9037000000	72.72	2056000000	1326000000	35.51	21720000000	9359000000	57.05	92770000000	32200000000	64.61	999200000000	343700000000	65.4	57	13.876
5	20	10	5	20	19270000000	12830000000	33.42	32990000000	11440000000	65.28	2041000000	775300000	62.15	21850000000	14280000000	34.74	90260000000	28100000000	69.2	2692000000000	932800000000	65.39	53	17.42
10	20	1	10	10	19330000000	8746000000	54.87	32950000000	9104000000	72.38	2045000000	1574000000	23.92	21860000000	9408000000	56.92	91390000000	32610000000	65.85	1988000000000	689700000000	65.37	54.8	18.636
5	5	10	5	20	19310000000	14290000000	25.48	32950000000	23710000000	28.09	2043000000	765800000	62.72	21740000000	12360000000	43.05	89870000000	25700000000	72.15	2187000000000	780800000000	65.37	46.3	20.697
1	5	20	20	5	19310000000	15180000000	21.37	33010000000	16990000000	48.62	2071000000	309600000	85.42	21760000000	6301000000	71.05	92380000000	31660000000	66.17	1125000000000	389600000000	65.37	58.5	24.583
5	1	1	5	5	19270000000	8990000000	53.17	32930000000	24120000000	26.72	2024000000	1191000000	41.87	21900000000	7452000000	65.92	94460000000	28220000000	70.38	713800000000	249100000000	65.36	51.6	17.846
10	1	1	5	10	19270000000	8125000000	57.94	32970000000	26230000000	20.53	2009000000	1375000000	30.67	21700000000	9385000000	56.96	90750000000	26900000000	70.6	1245000000000	424600000000	65.36	47.3	20.872
1	1	10	1	1	19230000000	9119000000	52.52	32950000000	13610000000	58.69	2033000000	292800000	85.73	21710000000	8724000000	59.92	90980000000	30050000000	67.36	185600000000	64290000000	65.34	64.8	12.812
20	10	20	1	20	19280000000	7656000000	60.18	32880000000	15710000000	52.14	2046000000	457300000	77.38	21750000000	23310000000	-6.9	89680000000	27530000000	69.39	2572000000000	891900000000	65.34	50.4	33.431
5	5	1	20	1	19320000000	8395000000	56.55	32980000000	12470000000	62.17	2054000000	1240000000	39.5	21900000000	6355000000	70.72	93890000000	42910000000	54.43	793400000000	276600000000	65.28	56.7	11.484
10	1	1	10	5	19280000000	6780000000	64.83	33000000000	24360000000	25.79	2043000000	1225000000	40.07	21690000000	6605000000	69.35	91210000000	30530000000	66.35	900900000000	311300000000	65.28	53.3	19.318
10	20	20	10	10	19300000000	8873000000	54.17	32920000000	9164000000	72.17	2029000000	424700000	79.14	21830000000	9390000000	56.76	90990000000	32850000000	64.31	2020000000000	706700000000	65.27	65.3	10.447
5	20	20	20	20	19300000000	13550000000	29.8	32950000000	13120000000	60.25	2019000000	581500000	71.57	21740000000	7875000000	63.72	93140000000	28450000000	69.39	3097000000000	1083000000000	65.24	58.9	16.9
10	5	10	5	20	19290000000	11410000000	40.74	32990000000	22540000000	31.7	2052000000	742000000	63.94	21890000000	12820000000	40.85	91240000000	26010000000	72.06	2311000000000	809100000000	65.23	49.9	17.214
5	1	5	1	5	19260000000	8128000000	57.81	32990000000	23190000000	29.83	2063000000	449800000	77.89	21750000000	14750000000	32.58	89450000000	26340000000	71.13	608700000000	215000000000	65.23	53.8	21.918
10	10	20	1	20	19310000000	10760000000	44.22	33000000000	16430000000	50.18	2067000000	454300000	78.26	21860000000	22150000000	-1.03	91670000000	26360000000	71.14	2418000000000	836100000000	65.23	48.6	31.115
5	10	20	20	20	19300000000	13780000000	28.43	33100000000	18160000000	45.04	2038000000	521700000	73.89	21770000000	7303000000	66.44	92590000000	27380000000	70.24	2754000000000	951600000000	65.22	56.8	19.422
5	1	20	5	5	19300000000	8766000000	54.28	33010000000	23920000000	27.37	2063000000	286000000	86.17	21750000000	7592000000	65.34	89430000000	27800000000	68.5	726700000000	249700000000	65.21	60.3	21.694
5	10	20	10	5	19270000000	9746000000	49.19	32970000000	10500000000	68.24	2023000000	335100000	83.52	21700000000	7445000000	65.81	95140000000	33540000000	64.23	1159000000000	402300000000	65.2	66.2	12.222
5	10	20	5	5	19270000000	9154000000	52.49	32900000000	9472000000	71.18	2061000000	304200000	85.21	21850000000	9587000000	56.14	91990000000	32850000000	64.12	1035000000000	357800000000	65.2	65.8	13.029
10	1	20	20	5	19240000000	8354000000	57.07	33010000000	26270000000	20.71	2062000000	319200000	84.71	21890000000	6404000000	70.73	92290000000	32040000000	65.13	1165000000000	404000000000	65.2	59.7	23.999
10	10	10	5	5	19280000000	6617000000	65.59	32940000000	9615000000	70.91	2045000000	432300000	78.84	21760000000	9974000000	54.26	91210000000	33830000000	62.57	1104000000000	385300000000	65.18	66.4	9.19
5	5	10	20	20	19260000000	14820000000	23.53	32970000000	24580000000	25.49	2059000000	820900000	61.12	21870000000	6940000000	68.41	89890000000	26330000000	70.45	2515000000000	875600000000	65.18	49.8	23.356
5	1	1	1	5	19270000000	8114000000	57.77	32940000000	23040000000	30.12	2043000000	1141000000	44.42	21790000000	14460000000	33.53	89360000000	26310000000	70.45	599600000000	210600000000	65.17	47.3	16.872
10	10	1	5	5	19310000000	6710000000	65.3	32890000000	9640000000	70.83	2044000000	1348000000	34	21770000000	10000000000	53.73	91110000000	33790000000	62.98	1088000000000	385400000000	65.16	57.4	14.448
5	1	5	20	5	19280000000	11010000000	42.89	33000000000	26530000000	19.64	2055000000	697200000	65.69	21770000000	6088000000	71.81	91850000000	29940000000	66.51	1031000000000	359100000000	65.16	53.3	21.863
5	10	10	5	20	19310000000	13490000000	30.41	32920000000	17130000000	48.03	2065000000	770400000	63.19	21740000000	13170000000	39.35	94070000000	25800000000	72.37	2436000000000	842200000000	65.15	50.7	17.126
5	5	1	10	20	19280000000	14150000000	26.5	33000000000	23320000000	29.27	2059000000	1714000000	17.11	21860000000	8917000000	58.91	90490000000	25730000000	71.33	2292000000000	802300000000	65.13	40.6	23.23
20	20	10	10	10	19300000000	6648000000	65.47	33020000000	9520000000	71.06	2069000000	653300000	68.71	21750000000	9941000000	54.1	91310000000	33930000000	62.84	2197000000000	760200000000	65.12	64.4	6.569
5	20	1	20	20	19250000000	13430000000	30.24	32970000000	12710000000	61.36	2074000000	1759000000	15.26	21860000000	7736000000	64.52	90350000000	28720000000	68.39	3004000000000	1052000000000	65.11	48	23.741
5	5	20	1	5	19260000000	8428000000	56.3	32940000000	12270000000	62.61	2052000000	272000000	86.38	21700000000	17390000000	19.84	91560000000	29660000000	68.27	781700000000	276800000000	65.11	58.7	24.438
5	10	5	1	10	19260000000	10730000000	44.55	33020000000	11470000000	65.29	2038000000	769400000	61.89	21720000000	20420000000	5.42	88640000000	28190000000	68.47	1345000000000	471100000000	65.11	49.1	26.122
5	20	5	10	20	19210000000	13270000000	31.19	32940000000	12230000000	62.87	2038000000	1163000000	42.88	21820000000	10650000000	51.2	91470000000	28180000000	69.38	2814000000000	987100000000	65.1	51.5	15.296
20	10	10	1	20	19240000000	7694000000	60.04	32940000000	15890000000	51.85	2063000000	713500000	65.51	21830000000	23180000000	-6.41	90750000000	27280000000	69.4	2568000000000	892400000000	65.1	48.1	31.164
5	5	5	20	1	19270000000	8316000000	56.71	32990000000	12430000000	62.23	2066000000	553500000	72.92	21830000000	6473000000	70.45	91280000000	42700000000	53.54	798900000000	278100000000	65.09	63.2	8.417
20	20	20	10	10	19320000000	6409000000	66.75	32980000000	9315000000	71.66	2031000000	439100000	78.47	21640000000	9969000000	53.77	92010000000	34140000000	62.58	2224000000000	773400000000	65.09	66.6	9.318
10	10	5	1	20	19300000000	10310000000	46.43	32910000000	15590000000	52.56	2046000000	999900000	50.84	21780000000	22080000000	-1.11	91220000000	26980000000	70.47	2379000000000	829500000000	65.07	43.8	26.746
1	10	5	20	5	19300000000	14730000000	23.4	32940000000	11900000000	63.67	2044000000	800800000	60.54	21760000000	6556000000	69.94	92930000000	33970000000	63.1	1259000000000	439500000000	65.06	56.1	18.62
10	5	5	1	10	19330000000	7827000000	59.56	32930000000	16050000000	51.24	2020000000	722300000	64	21800000000	19760000000	8.78	92700000000	27490000000	70.41	1317000000000	453100000000	65.04	50.8	24.502
20	10	5	1	20	19280000000	8287000000	57.13	32950000000	17030000000	48.35	2040000000	1057000000	48.2	21690000000	22990000000	-6.23	92290000000	27210000000	70.73	2591000000000	897900000000	65.04	43.6	29.351
5	1	10	5	5	19250000000	8967000000	53.47	32930000000	24310000000	26.32	2033000000	325800000	83.92	21740000000	7574000000	65.36	91870000000	28090000000	69.35	718800000000	253400000000	65.02	59.7	21.592
5	10	5	20	20	19270000000	13970000000	27.81	32930000000	18420000000	44.06	2041000000	1213000000	41.14	21660000000	7277000000	66.13	91340000000	27180000000	70.77	2693000000000	952400000000	64.99	50	18.012
5	10	10	20	20	19320000000	14090000000	27.41	32970000000	18630000000	43.49	2039000000	871900000	57.25	21820000000	7213000000	67.05	92100000000	27270000000	70.24	2721000000000	959100000000	64.98	53.1	17.734
5	10	1	5	20	19270000000	13420000000	30.56	32930000000	16950000000	48.41	2056000000	1718000000	16.91	21700000000	12880000000	40.43	91990000000	25240000000	72.08	2376000000000	825100000000	64.98	41.7	20.665
10	20	10	5	20	19260000000	10730000000	44.22	32970000000	11860000000	64.08	2042000000	797700000	61.63	21760000000	14820000000	31.97	90680000000	28510000000	69.41	2795000000000	994800000000	64.96	54.3	15.636
1	1	20	5	1	19270000000	11770000000	38.85	32890000000	18540000000	43.66	2051000000	310800000	84.86	21640000000	6413000000	70.24	90740000000	33730000000	63.12	292000000000	102400000000	64.96	60.1	19.019
5	1	1	20	5	19220000000	11380000000	40.76	32870000000	26760000000	18.7	2052000000	1406000000	32.21	21820000000	6083000000	72	91520000000	30330000000	66.9	1022000000000	359300000000	64.93	46.1	22.78
5	5	20	1	10	19340000000	10800000000	43.92	32980000000	16710000000	49.15	2039000000	293400000	85.59	21810000000	18950000000	12.85	92310000000	26760000000	71.02	1247000000000	433400000000	64.92	52.5	27.816
5	20	20	10	20	19270000000	13000000000	32.05	32940000000	12010000000	63.54	2021000000	535900000	73.89	21850000000	10510000000	51.82	89740000000	28230000000	68.74	2807000000000	984200000000	64.91	58	16.659
10	1	5	20	5	19240000000	8343000000	56.71	32930000000	26040000000	20.88	2045000000	716800000	64.97	21840000000	6390000000	70.81	93210000000	32090000000	65.57	1141000000000	399000000000	64.85	55.8	20.156
1	5	1	5	5	19240000000	13880000000	27.85	33010000000	12670000000	61.65	2042000000	1317000000	34.9	21780000000	7763000000	64.42	91080000000	28800000000	68.77	751400000000	263100000000	64.84	51.5	18.729
5	10	20	10	20	19290000000	13570000000	29.31	32910000000	17570000000	46.65	2047000000	509100000	75.49	21820000000	9622000000	55.96	92580000000	27270000000	71.11	2534000000000	896800000000	64.82	55.7	18.758
5	10	20	5	20	19320000000	13470000000	29.87	32910000000	17410000000	47.11	2055000000	464200000	77.21	21720000000	13240000000	39.13	91980000000	27050000000	70.79	2417000000000	856900000000	64.79	52.8	20.399
10	20	1	5	20	19340000000	10790000000	44.02	32950000000	11830000000	64.12	2045000000	1710000000	15.38	21810000000	14750000000	32.65	93200000000	28830000000	69.21	2827000000000	1008000000000	64.79	45.1	22.263
10	1	10	20	5	19310000000	8489000000	55.91	32940000000	26480000000	19.5	2039000000	480400000	76.27	21750000000	6401000000	70.48	92580000000	30970000000	66.06	1142000000000	402100000000	64.79	57.6	22.586
5	10	1	20	20	19280000000	14000000000	27.27	33000000000	18430000000	43.85	2061000000	1738000000	15.48	21720000000	7249000000	66.63	92970000000	27490000000	70.07	2727000000000	953000000000	64.76	44.7	23.89
5	1	5	10	1	19290000000	6746000000	65.04	33000000000	20090000000	39.22	2010000000	382200000	81.27	21870000000	6521000000	70.2	90390000000	37130000000	58.34	448400000000	158500000000	64.74	62.8	15.627
20	5	10	5	20	19300000000	8301000000	56.9	32940000000	22010000000	33.23	2019000000	740900000	63.37	21860000000	13830000000	36.3	92970000000	26520000000	70.91	2539000000000	888200000000	64.73	52.1	16.655
10	20	5	10	10	19310000000	9085000000	53.14	32940000000	9367000000	71.61	2068000000	945800000	54.19	21850000000	9390000000	56.86	92930000000	32570000000	64.81	2006000000000	704600000000	64.72	60.1	7.882
10	5	10	1	10	19290000000	8169000000	57.44	32960000000	16800000000	48.92	2058000000	489500000	76.11	21930000000	19880000000	8.5	92490000000	27870000000	70.29	1325000000000	468200000000	64.72	52.3	26.678
5	1	5	5	1	19280000000	5798000000	69.98	32920000000	18350000000	44.47	2026000000	379000000	81.46	21930000000	7040000000	67.98	91750000000	36570000000	60.09	340900000000	120500000000	64.67	64.8	13.693
5	10	5	5	20	19250000000	13380000000	30.79	32950000000	16960000000	48.54	2035000000	1108000000	45.32	21880000000	13060000000	40.09	91120000000	26480000000	71.06	2369000000000	838800000000	64.66	47.2	14.954
1	5	5	10	5	19290000000	14600000000	24.72	32900000000	14550000000	55.96	2050000000	624400000	69.07	21840000000	6548000000	70.18	93410000000	30470000000	66.79	879300000000	309600000000	64.63	57.3	19.09
20	5	1	5	20	19270000000	8226000000	57.36	32930000000	21690000000	34.08	2029000000	1551000000	23.02	21900000000	13660000000	37.5	90860000000	26840000000	70.51	2480000000000	879000000000	64.63	44.5	19.111
20	20	1	20	10	19300000000	7240000000	62.51	32890000000	10540000000	68.09	2061000000	1563000000	23.31	21690000000	7804000000	64.04	93550000000	34210000000	63.57	2418000000000	856500000000	64.6	56.3	18.565
5	5	1	1	10	19290000000	10790000000	44.17	32920000000	16360000000	50.38	2059000000	1441000000	29.55	21830000000	18820000000	14.37	92490000000	27020000000	70.56	1210000000000	424500000000	64.59	41.8	21.265
10	10	20	10	5	19330000000	7241000000	62.54	33030000000	10620000000	67.7	2076000000	340400000	83.75	21940000000	7860000000	64.14	93190000000	35050000000	62.26	1252000000000	439600000000	64.58	68.1	9.025
5	5	10	10	1	19320000000	7308000000	62.37	32920000000	10810000000	67.09	2039000000	363800000	82.02	21860000000	7259000000	66.35	92120000000	42240000000	53.74	591400000000	209400000000	64.58	66.3	10.258
10	1	1	20	5	19320000000	8292000000	56.97	32890000000	26100000000	20.56	2062000000	1378000000	32.51	21740000000	6406000000	70.61	92220000000	31950000000	65.18	1127000000000	401400000000	64.58	49.2	21.639
10	5	10	20	20	19290000000	11840000000	38.36	32970000000	23150000000	29.67	2034000000	813300000	60.21	21760000000	7116000000	67.15	92620000000	27490000000	70.4	2667000000000	934200000000	64.57	53.2	18.121
20	5	1	10	10	19290000000	6353000000	67.11	33030000000	18040000000	45.34	2034000000	1445000000	29.08	21680000000	8579000000	60.5	94230000000	30030000000	67.81	1712000000000	606300000000	64.56	54	16.589
1	5	10	10	5	19360000000	14480000000	25.26	32960000000	14430000000	56.27	1997000000	409700000	80.05	21740000000	6501000000	70.19	91220000000	30660000000	66.55	877400000000	308500000000	64.56	59.7	21.029
20	5	20	5	20	19310000000	8414000000	56.38	33010000000	22210000000	32.68	2011000000	482000000	76.32	21850000000	13870000000	37.04	92660000000	27420000000	70.58	2551000000000	902600000000	64.55	54.6	19.488
5	1	5	5	5	19340000000	9256000000	51.76	32980000000	24590000000	25.33	2045000000	517300000	75.38	21900000000	7577000000	65.62	91300000000	28490000000	69.34	706700000000	252700000000	64.54	57.5	19.96
20	20	10	20	10	19290000000	7367000000	61.8	32980000000	10760000000	67.4	2041000000	727400000	64.67	21690000000	7930000000	63.58	94540000000	34240000000	64.39	2444000000000	869000000000	64.53	64.4	2.031
5	1	1	10	1	19340000000	6707000000	65.4	32970000000	20030000000	39.32	2060000000	979700000	52.38	21750000000	6541000000	70.16	92440000000	37250000000	59.27	441400000000	156800000000	64.48	57.3	12.066
5	5	10	1	10	19320000000	11040000000	42.87	32960000000	17150000000	47.84	2031000000	464900000	77.21	21800000000	18930000000	13.11	89420000000	26280000000	71.34	1198000000000	427300000000	64.48	50.5	25.549
5	10	5	10	5	19300000000	9559000000	50.22	33010000000	10390000000	68.56	2034000000	715700000	64.57	21820000000	7574000000	65.17	92410000000	33280000000	63.63	1114000000000	395800000000	64.47	62.4	7.074
10	20	10	20	10	19340000000	9584000000	50.34	32970000000	10350000000	68.65	2058000000	688800000	66.7	21850000000	7431000000	65.9	93370000000	33200000000	63.61	2247000000000	793100000000	64.47	63	7.326
5	10	10	10	5	19310000000	9638000000	50.4	32980000000	10360000000	68.6	2047000000	457500000	77.17	21770000000	7406000000	65.91	93810000000	34010000000	63.56	1133000000000	401600000000	64.47	65.1	9.709
10	5	5	5	20	19290000000	11730000000	38.91	32940000000	23180000000	29.55	2031000000	1086000000	46.49	21750000000	13010000000	40.12	93160000000	26050000000	71.8	2340000000000	826000000000	64.47	45.4	15.964
10	5	1	20	20	19300000000	12040000000	37.58	32930000000	23610000000	28.05	2044000000	1639000000	20	21690000000	7062000000	67.48	90130000000	27140000000	69.96	2598000000000	924900000000	64.46	44.6	22.885
5	20	10	10	20	19280000000	13110000000	31.84	32910000000	12020000000	63.44	2024000000	823900000	58.97	21820000000	10450000000	51.89	91540000000	28550000000	68.46	2824000000000	994200000000	64.44	54.9	14.267
20	10	1	5	10	19260000000	6201000000	67.81	32950000000	12970000000	60.68	2065000000	1475000000	28.32	21820000000	12370000000	43.39	91000000000	30950000000	66.46	1736000000000	626600000000	64.44	53.3	17.032
1	5	1	20	5	19260000000	15280000000	20.81	32930000000	16970000000	48.49	2054000000	1521000000	24.38	21960000000	6242000000	71.28	90860000000	31010000000	66.02	1079000000000	383600000000	64.44	46.2	23.172
10	20	5	5	20	19320000000	10640000000	44.72	32930000000	11790000000	64.27	2061000000	1124000000	45.91	21680000000	14700000000	31.78	90660000000	28610000000	68.42	2785000000000	991600000000	64.41	51	15.119
20	20	5	20	10	19300000000	7153000000	62.87	32970000000	10590000000	67.9	2043000000	987500000	51.63	21730000000	7779000000	64.19	94410000000	34330000000	63.57	2433000000000	863200000000	64.4	62	6.131
20	5	20	20	5	19310000000	6031000000	68.67	33040000000	17230000000	47.45	2061000000	379800000	81.38	21870000000	6957000000	68.32	92710000000	35800000000	61.74	1492000000000	531900000000	64.4	65.5	12.35
5	1	5	10	5	19280000000	10020000000	48.09	33010000000	25490000000	22.84	2052000000	578000000	71.93	21790000000	6370000000	70.46	92370000000	29440000000	67.58	818800000000	290200000000	64.4	56.2	20.97
20	10	20	20	5	19250000000	6050000000	68.59	32950000000	12610000000	62.01	2045000000	388200000	80.98	21870000000	7230000000	66.85	89860000000	37260000000	58.3	1644000000000	586500000000	64.39	67.3	8.631
5	20	1	10	20	19260000000	13080000000	32.17	32940000000	11940000000	63.83	2066000000	1749000000	15.9	21660000000	10380000000	52.04	91100000000	28530000000	68.49	2795000000000	984800000000	64.36	46.5	22.115
10	10	10	10	5	19310000000	7305000000	62.09	32910000000	10650000000	67.57	2048000000	465900000	77.22	21780000000	7831000000	64.06	92770000000	34780000000	62.48	1225000000000	435700000000	64.35	66.7	6.274
10	10	1	5	20	19240000000	11080000000	42.21	32970000000	16990000000	48.37	2057000000	1635000000	20.48	21800000000	13500000000	38.34	92500000000	26870000000	70.84	2483000000000	884400000000	64.33	44	18.22
1	5	10	20	5	19330000000	15170000000	21.25	32940000000	16950000000	48.37	2045000000	489100000	75.87	21900000000	6343000000	70.94	91020000000	31490000000	65.28	1096000000000	389900000000	64.33	56.3	22.189
5	5	10	1	5	19310000000	8317000000	56.95	32950000000	12230000000	62.83	2035000000	343100000	83.08	21760000000	17240000000	20.63	91760000000	29420000000	67.15	762800000000	273100000000	64.3	58.1	23.095
5	1	1	5	1	19250000000	5690000000	70.61	32930000000	17810000000	46.04	2031000000	830900000	58.87	21860000000	7015000000	67.72	89990000000	36500000000	60.15	330400000000	118400000000	64.29	60.7	9.566
10	5	20	5	5	19300000000	6576000000	66	32970000000	13640000000	58.58	2029000000	298700000	85.08	21800000000	9207000000	57.82	92000000000	31420000000	65.74	967000000000	344800000000	64.28	66.6	11
5	20	10	20	20	19270000000	13490000000	29.99	32980000000	13020000000	60.47	2026000000	897500000	55.69	21810000000	7967000000	63.74	90990000000	29500000000	67.5	3032000000000	1081000000000	64.26	55.5	14.895
20	5	5	5	20	19270000000	8383000000	56.63	32980000000	22250000000	32.68	2051000000	1071000000	47.92	21770000000	13670000000	36.96	91300000000	26670000000	70.5	2496000000000	887400000000	64.26	48.9	15.272
20	5	5	5	10	19250000000	6041000000	68.62	32960000000	17630000000	46.53	2045000000	803800000	60.47	21820000000	11530000000	47.29	92530000000	30260000000	68.07	1596000000000	574900000000	64.24	58.2	10.798
10	5	1	1	10	19260000000	8085000000	58.05	32940000000	16760000000	49.12	2027000000	1446000000	29.13	21710000000	19780000000	8.82	92060000000	28280000000	69.32	1301000000000	467100000000	64.22	42.9	24.069
5	5	5	10	1	19260000000	7357000000	61.83	33000000000	10950000000	66.83	2071000000	489700000	76.17	21850000000	7208000000	66.97	91620000000	42510000000	53.89	583100000000	208800000000	64.2	65.1	8.145
5	20	5	20	20	19170000000	13470000000	29.73	33010000000	12920000000	60.78	2041000000	1224000000	39.35	21740000000	7887000000	63.84	91530000000	29580000000	68.27	3033000000000	1086000000000	64.16	52.4	16.861
20	10	1	20	5	19280000000	5947000000	69.13	32890000000	12330000000	62.49	2064000000	1441000000	30.63	21890000000	7292000000	66.66	92340000000	37410000000	59.02	1613000000000	574800000000	64.13	57.6	15.559
20	5	20	5	10	19290000000	6008000000	68.91	32950000000	17550000000	46.82	2039000000	347300000	82.76	21730000000	11570000000	46.33	93000000000	30240000000	68.11	1628000000000	577700000000	64.12	62.6	15.735
10	5	5	20	20	19270000000	12120000000	37.33	32970000000	23700000000	28.25	2026000000	1135000000	44.25	21770000000	7184000000	66.79	91790000000	27430000000	70.93	2638000000000	940800000000	64.12	49.5	18.611
20	20	20	20	10	19260000000	7287000000	62.08	32950000000	10780000000	67.21	2042000000	476900000	76.61	21770000000	7957000000	63.43	90040000000	34610000000	61.86	2418000000000	879400000000	64.11	66.2	6.182
10	20	20	20	10	19300000000	9771000000	49.31	32920000000	10600000000	67.72	2042000000	453200000	78.04	21770000000	7499000000	65.58	91290000000	33710000000	63.03	2244000000000	806700000000	64.11	64.7	10.338
5	1	1	10	5	19330000000	9854000000	48.88	32970000000	25300000000	23.53	2036000000	1291000000	36.47	21700000000	6377000000	70.85	89710000000	29850000000	66.89	798100000000	287700000000	64.11	49.3	20.017
10	5	20	5	20	19250000000	11380000000	40.87	33010000000	22580000000	31.55	2032000000	442400000	77.89	21850000000	13010000000	40.56	89990000000	26270000000	70.67	2308000000000	822900000000	64.11	52.3	20.563
10	10	5	10	5	19300000000	7244000000	62.52	32940000000	10640000000	67.72	2034000000	721400000	64.96	21870000000	7848000000	64.36	89360000000	34160000000	62.66	1196000000000	433300000000	64.1	64.4	2.115
20	10	1	5	20	19320000000	8683000000	55.05	32950000000	17740000000	46.19	2035000000	1618000000	19.62	21600000000	14620000000	33.05	94490000000	28150000000	70.48	2718000000000	995100000000	64.1	44.9	19.612
5	5	1	10	1	19220000000	7296000000	61.99	32830000000	10880000000	66.82	2042000000	1098000000	46.54	21680000000	7101000000	67.06	93650000000	42810000000	54.53	571300000000	205900000000	64.07	59.4	8.797
5	10	20	5	10	19240000000	11290000000	41.46	32970000000	12810000000	61.14	2061000000	349500000	83.06	21690000000	11220000000	48.5	91960000000	29530000000	68.43	1495000000000	544000000000	64.04	60.5	16.422
20	5	10	20	5	19290000000	6043000000	68.74	33020000000	17140000000	47.97	2044000000	543300000	73.22	21830000000	7057000000	67.74	92340000000	35710000000	61.64	1468000000000	531200000000	64.02	63.9	9.797
20	5	10	20	20	19260000000	8907000000	53.79	32960000000	22960000000	30.28	2046000000	805300000	61.04	21800000000	7664000000	64.75	90580000000	27800000000	69.6	2818000000000	1010000000000	64.01	55.9	15.438
10	20	1	20	10	19200000000	9855000000	48.74	32920000000	10390000000	68.3	2039000000	1627000000	19.88	21790000000	7444000000	66	90750000000	33900000000	62.82	2196000000000	793700000000	64	53.1	20.09
5	10	1	10	20	19340000000	13660000000	29.2	32970000000	17530000000	46.85	2035000000	1712000000	15.6	21850000000	9641000000	55.84	89720000000	26680000000	70.23	2439000000000	881400000000	64	43.5	21.569
20	20	1	5	20	19280000000	8246000000	56.95	33010000000	12010000000	63.74	2057000000	1657000000	19.54	21700000000	15520000000	28.65	92110000000	29230000000	68.01	2996000000000	1067000000000	63.99	47.4	21.856
10	5	1	10	20	19310000000	11560000000	40.31	32950000000	22790000000	30.64	2047000000	1621000000	21.96	21750000000	9498000000	56.33	92870000000	26960000000	70.17	2435000000000	866000000000	63.94	43.9	19.46
5	10	1	10	5	19320000000	9882000000	48.91	32970000000	10490000000	68.17	2053000000	1433000000	30.43	21860000000	7506000000	65.53	90140000000	32890000000	63.36	1096000000000	394600000000	63.93	55.3	15.769
20	5	10	5	10	19250000000	6026000000	68.72	33070000000	17440000000	47.35	2056000000	535800000	74.03	21740000000	11540000000	46.94	91700000000	29900000000	67.13	1599000000000	573600000000	63.92	60.8	12.756
20	5	10	10	20	19250000000	8620000000	55.13	32960000000	22370000000	32.26	2030000000	756000000	62.73	21750000000	10150000000	53.3	91570000000	27420000000	70.14	2617000000000	946900000000	63.92	54.7	14.218
20	5	1	20	20	19320000000	9515000000	51.04	33060000000	23820000000	28.18	2061000000	1622000000	21.25	21670000000	7648000000	64.38	92300000000	28260000000	69.4	2833000000000	1025000000000	63.92	46.9	21.432
20	10	5	20	5	19220000000	6100000000	68.26	33020000000	12610000000	61.85	2058000000	816200000	60.13	21960000000	7261000000	66.78	89240000000	37120000000	58.66	1609000000000	582800000000	63.89	63.1	4.191
10	10	10	5	20	19230000000	11070000000	42.4	32900000000	17210000000	47.69	2059000000	766300000	62.74	21770000000	13710000000	37.63	91040000000	26850000000	70.52	2471000000000	897800000000	63.87	52.2	13.923
10	5	5	10	20	19300000000	11520000000	40.5	32930000000	22730000000	30.91	2062000000	1113000000	45.27	21770000000	9553000000	56.11	89090000000	26240000000	70.24	2368000000000	851700000000	63.86	48.6	15.119
20	5	1	5	10	19310000000	6062000000	68.64	32920000000	17620000000	46.42	2048000000	1429000000	29.99	21750000000	11510000000	47.45	90840000000	30280000000	66.86	1570000000000	567600000000	63.84	51.9	16.077
10	20	5	20	10	19260000000	9888000000	48.58	32960000000	10470000000	68.2	2016000000	1036000000	49.37	21720000000	7514000000	65.34	92620000000	33720000000	63.56	2222000000000	801500000000	63.82	59	9.313
10	5	20	20	20	19270000000	12100000000	37.24	32980000000	23530000000	28.62	2020000000	508500000	74.34	21790000000	7280000000	66.85	89360000000	27720000000	69.27	2625000000000	947900000000	63.82	55.3	20.791
20	10	10	5	20	19360000000	8282000000	56.92	32960000000	17020000000	48.27	2027000000	791300000	60.72	21890000000	14420000000	34.18	91880000000	28380000000	69.55	2682000000000	987600000000	63.81	53.9	13.427
1	5	5	20	5	19250000000	15330000000	20.15	32980000000	17300000000	47.34	2024000000	776900000	62.15	21920000000	6337000000	70.86	90870000000	31980000000	64.98	1087000000000	392300000000	63.81	53.1	20.355
20	5	20	10	10	19350000000	6543000000	66.16	32980000000	18710000000	43.35	2022000000	377100000	81.29	21780000000	8705000000	59.88	93040000000	31210000000	66.4	1740000000000	630900000000	63.8	63.4	13.703
20	10	10	20	5	19260000000	6121000000	68.24	32930000000	12690000000	61.46	2026000000	560600000	71.92	21740000000	7273000000	66.71	91810000000	37620000000	59.27	1634000000000	588100000000	63.79	65.5	5.131
10	10	10	20	20	19280000000	11810000000	38.79	32980000000	18770000000	42.85	2000000000	839700000	58.12	21850000000	7680000000	65.16	93240000000	28040000000	69.76	2843000000000	1024000000000	63.78	54.9	13.612
20	10	20	5	10	19290000000	6422000000	66.83	33130000000	13350000000	59.67	2040000000	388600000	81.11	21760000000	12700000000	42.13	89910000000	31360000000	65.59	1766000000000	649200000000	63.75	63.1	14.106
20	20	5	5	20	19310000000	8565000000	55.42	32950000000	12420000000	62.29	2041000000	1153000000	43.86	21780000000	15770000000	27.16	91770000000	29130000000	68.28	3000000000000	1092000000000	63.74	51.4	16.31
5	5	5	1	5	19290000000	8396000000	56.46	33000000000	12260000000	62.67	2037000000	524000000	74.19	21860000000	17300000000	20.96	92360000000	30060000000	67.69	754700000000	272500000000	63.74	56.4	20.852
20	20	10	5	20	19260000000	8256000000	57.06	32990000000	12150000000	63.11	2057000000	823700000	59.49	21830000000	15510000000	29.04	91940000000	29370000000	67.45	3011000000000	1090000000000	63.73	55.2	15.156
20	5	20	20	20	19270000000	9006000000	53.33	32990000000	22970000000	30.26	2045000000	532300000	73.76	21810000000	7638000000	64.93	90750000000	28500000000	68.5	2844000000000	1031000000000	63.71	58.2	17.305
10	5	20	10	20	19290000000	11930000000	38.09	32960000000	23490000000	28.62	2059000000	493700000	76.35	21740000000	9658000000	55.57	91040000000	26750000000	70.83	2439000000000	882400000000	63.71	53.9	20.509
10	20	1	10	20	19310000000	11080000000	42.68	32970000000	12450000000	62.25	2036000000	1710000000	16.7	21710000000	10960000000	49.36	91670000000	29270000000	68.45	2903000000000	1056000000000	63.69	47.9	20.193
10	10	5	5	20	19330000000	11190000000	42.33	32900000000	17250000000	47.53	2073000000	1125000000	46.02	21770000000	13660000000	37	92220000000	26690000000	70.49	2484000000000	899000000000	63.67	48.7	12.853
20	5	5	20	5	19290000000	5993000000	68.87	32950000000	17090000000	48.13	2029000000	797900000	61.47	21830000000	6981000000	67.99	90880000000	35760000000	60.76	1456000000000	533300000000	63.66	61.4	8.303
20	10	1	10	10	19290000000	6615000000	65.77	32920000000	13560000000	58.68	2039000000	1483000000	27.21	21610000000	9266000000	57.39	91810000000	31740000000	65.5	1850000000000	682000000000	63.65	54.9	15.951
10	20	20	5	20	19260000000	10920000000	43.34	32950000000	12060000000	63.34	2085000000	528900000	75.09	21770000000	15030000000	31.39	89310000000	28460000000	68.18	2790000000000	1011000000000	63.65	56.3	18.25
20	10	10	5	10	19320000000	6080000000	68.31	32990000000	12720000000	61.29	2059000000	581200000	71.7	21690000000	12440000000	42.79	90360000000	31310000000	65.03	1750000000000	630400000000	63.63	61.8	11.319
10	10	20	20	20	19340000000	12000000000	37.92	32980000000	19040000000	42.26	2034000000	560000000	72.68	21850000000	7754000000	64.67	92440000000	27980000000	69.7	2846000000000	1033000000000	63.58	57.4	16.173
10	20	5	10	20	19320000000	11210000000	41.7	32960000000	12620000000	61.68	2063000000	1184000000	42.21	21780000000	10960000000	49.76	91410000000	29320000000	67.99	2907000000000	1060000000000	63.56	52.7	11.77
5	10	10	10	20	19300000000	13470000000	29.68	32910000000	17480000000	46.78	2040000000	783400000	61.03	21840000000	9667000000	55.67	89990000000	27950000000	69.59	2464000000000	907200000000	63.56	52.6	15.234
10	10	1	10	5	19280000000	7426000000	61.36	32990000000	10760000000	67.38	2077000000	1392000000	32.85	21780000000	7887000000	63.96	90670000000	34830000000	62.01	1196000000000	437200000000	63.55	57.5	13.984
5	10	5	10	20	19280000000	13860000000	28.14	32930000000	18090000000	45.07	2032000000	1185000000	41.91	21760000000	9821000000	54.93	92270000000	27620000000	69.91	2501000000000	906500000000	63.55	48	15.558
10	20	10	10	20	19320000000	11210000000	42.09	32980000000	12610000000	61.85	2069000000	843900000	59.54	21800000000	10970000000	49.3	91990000000	29100000000	68.13	2930000000000	1074000000000	63.52	56.2	10.394
20	5	1	10	20	19240000000	8398000000	56.09	32910000000	22100000000	32.85	2049000000	1570000000	23.09	21860000000	10040000000	53.94	89910000000	27810000000	68.95	2568000000000	939800000000	63.52	47	18.604
20	5	5	20	20	19250000000	9041000000	52.98	32980000000	22940000000	30.18	2029000000	1147000000	42.28	21810000000	7783000000	64.23	91680000000	27770000000	69.77	2832000000000	1026000000000	63.5	51.9	16.1
20	5	5	20	10	19250000000	7226000000	62.32	33010000000	20010000000	39.46	2057000000	933500000	54.5	21770000000	6991000000	67.89	91340000000	31380000000	65.83	1913000000000	696900000000	63.49	58	11.552
20	10	5	5	10	19250000000	6303000000	67.34	32940000000	13120000000	60.05	2035000000	841400000	58.88	21710000000	12450000000	42.91	92330000000	31240000000	65.5	1758000000000	637100000000	63.48	58.9	9.641
5	5	5	1	10	19290000000	11090000000	42.59	33020000000	17070000000	48.32	2023000000	782900000	62.08	21740000000	18970000000	12.39	90690000000	27080000000	69.92	1201000000000	432800000000	63.48	47.1	22.202
20	5	5	10	20	19220000000	8542000000	55.54	32920000000	22240000000	32.49	2051000000	1106000000	45.59	21740000000	10030000000	53.74	90460000000	27560000000	69.53	2584000000000	946500000000	63.47	51.4	13.626
5	10	5	5	10	19270000000	11170000000	42.08	32980000000	12580000000	61.86	2059000000	853000000	58.25	21720000000	10980000000	49.72	91630000000	29350000000	67.74	1461000000000	533200000000	63.45	55.9	10.129
5	10	20	10	10	19310000000	11880000000	38.68	32870000000	13940000000	57.56	2075000000	373300000	81.69	21680000000	8393000000	61.4	90850000000	29300000000	67.38	1594000000000	582300000000	63.45	61.3	15.639
5	5	20	20	10	19290000000	13250000000	31.3	32930000000	21440000000	34.98	2027000000	381000000	81.11	21710000000	6617000000	69.55	91940000000	29160000000	68.42	1660000000000	602400000000	63.45	57.1	22.442
20	5	1	20	5	19260000000	5980000000	68.86	32900000000	17080000000	48.14	2057000000	1410000000	31.16	21790000000	6978000000	68.09	90190000000	35770000000	60.71	1439000000000	523900000000	63.43	55.4	15.896
1	1	5	1	1	19220000000	9112000000	52.79	32960000000	13690000000	58.6	2003000000	308900000	84.72	21630000000	8796000000	59.26	91050000000	30570000000	66.38	175000000000	63920000000	63.42	64.4	12.366
10	10	20	5	10	19250000000	8849000000	54.09	32950000000	13110000000	60.19	2034000000	363300000	82.38	21670000000	11810000000	45.47	92590000000	30070000000	67.28	1597000000000	587900000000	63.41	61.9	13.984
10	5	20	10	5	19270000000	7236000000	62.51	32970000000	14980000000	54.56	2050000000	325600000	84.35	21830000000	7477000000	65.67	92000000000	32880000000	63.94	1077000000000	396800000000	63.4	66.2	10.999
5	5	10	5	10	19300000000	11610000000	39.88	33030000000	18150000000	45.06	2054000000	523200000	74.13	21800000000	10250000000	52.74	94260000000	27870000000	70.03	1335000000000	486900000000	63.4	56.4	15.125
5	10	1	10	10	19250000000	11580000000	39.76	32950000000	13390000000	59.29	2035000000	1592000000	21.95	21690000000	8217000000	62	90320000000	29840000000	67.22	1545000000000	573900000000	63.39	50	18.831
10	10	1	5	10	19290000000	8633000000	55.15	32940000000	12800000000	61.25	2036000000	1497000000	26.72	21710000000	11640000000	46.33	92550000000	30360000000	67.34	1559000000000	574500000000	63.38	51.4	15.811
20	5	10	10	10	19230000000	6620000000	65.52	33040000000	18710000000	43.25	2034000000	607700000	69.59	21830000000	8742000000	60.07	90440000000	30170000000	66.62	1690000000000	616700000000	63.36	61	10.509
20	10	10	10	10	19250000000	6458000000	66.6	32860000000	13520000000	58.79	2042000000	595900000	70.84	21710000000	9236000000	57.34	91790000000	32120000000	65.14	1868000000000	691500000000	63.35	63.7	5.613
5	10	20	20	10	19290000000	12360000000	35.55	32950000000	15080000000	54.15	2027000000	418200000	79.52	21730000000	6968000000	68.07	91600000000	30690000000	66.99	1818000000000	667700000000	63.35	60.9	16.758
20	5	20	10	20	19320000000	8771000000	54.66	33020000000	22830000000	30.85	2053000000	492700000	75.88	21850000000	10250000000	52.89	90870000000	27870000000	69.29	2629000000000	959000000000	63.35	56.7	17.416
20	10	20	10	10	19330000000	6717000000	65.34	32900000000	13960000000	57.76	2053000000	399600000	80.37	21790000000	9211000000	57.72	92030000000	32120000000	64.95	1897000000000	695000000000	63.29	65.2	9.24
5	10	10	5	10	19250000000	11200000000	42	32850000000	12750000000	61.34	2052000000	555700000	72.83	21770000000	11140000000	48.53	91400000000	29530000000	67.46	1467000000000	541300000000	63.25	58.4	12.897
10	5	1	10	10	19310000000	9219000000	52.21	32970000000	18500000000	44.03	2045000000	1506000000	25.48	21700000000	8063000000	62.88	92000000000	29320000000	68.57	1500000000000	564300000000	63.23	50.6	16.959
5	10	5	20	10	19260000000	12250000000	36.34	33030000000	14740000000	55.38	2033000000	965100000	52.7	21750000000	6895000000	68.04	92680000000	30530000000	66.15	1795000000000	657900000000	63.22	55.7	12.702
5	10	10	10	10	19290000000	11960000000	38.29	32970000000	13980000000	57.47	2026000000	598900000	70.64	21710000000	8399000000	61.51	92010000000	29260000000	67.54	1584000000000	577400000000	63.21	59.1	12.708
20	10	20	5	20	19280000000	8439000000	55.92	32910000000	17390000000	47.11	2041000000	505100000	75.07	21850000000	14620000000	33.19	90410000000	28480000000	68.95	2673000000000	1008000000000	63.2	56	16.813
5	10	1	20	10	19310000000	12310000000	36.08	32910000000	14820000000	54.9	2040000000	1625000000	20.98	21760000000	6983000000	67.78	93170000000	30350000000	67.12	1793000000000	663100000000	63.2	49.4	20.416
10	10	10	5	10	19190000000	8649000000	54.99	32950000000	12810000000	61.12	2043000000	566400000	71.82	21850000000	11690000000	46.45	91110000000	30780000000	67.1	1562000000000	585000000000	63.17	60.3	9.996
20	5	20	20	10	19300000000	7236000000	62.28	32940000000	19990000000	39.25	2062000000	420600000	79.35	21620000000	7121000000	66.98	91830000000	31750000000	65.7	1939000000000	712500000000	63.15	62.7	14.617
5	5	20	5	10	19280000000	12210000000	36.31	33050000000	19680000000	40.46	2033000000	331800000	83.77	21780000000	10490000000	51.59	92330000000	28440000000	69.84	1334000000000	500900000000	63.15	56.4	20.066
5	5	1	5	10	19350000000	11620000000	39.79	32990000000	17900000000	45.6	2072000000	1545000000	25.47	21990000000	10250000000	53.11	91260000000	27680000000	69.92	1285000000000	478500000000	63.1	46.8	16.431
5	10	20	20	5	19290000000	10920000000	43.3	32910000000	12510000000	61.96	2032000000	360700000	82.54	21830000000	6892000000	68.19	89720000000	35530000000	60.31	1350000000000	502700000000	63.08	63.3	14.185
20	5	10	20	10	19310000000	7158000000	62.93	32920000000	19680000000	40.3	2077000000	629600000	69.04	21660000000	7111000000	67.2	90860000000	31560000000	65.24	1911000000000	705800000000	63.05	60.9	11.761
10	10	5	10	20	19280000000	11770000000	39.01	32950000000	18260000000	44.78	2054000000	1190000000	42.11	21860000000	10310000000	52.88	92660000000	28090000000	70.04	2603000000000	966200000000	63.02	49.8	12.449
20	20	1	20	20	19270000000	9111000000	52.87	32970000000	13580000000	58.79	2021000000	1688000000	17.37	21820000000	8617000000	60.39	91550000000	30340000000	67.24	3314000000000	1235000000000	63.02	51.3	19.663
5	5	1	20	10	19260000000	12730000000	33.85	32970000000	20200000000	38.72	2045000000	1580000000	22.36	21700000000	6471000000	70.03	91350000000	30100000000	67.25	1612000000000	596200000000	63.02	46.4	21.139
10	10	1	20	20	19270000000	11890000000	38.55	33050000000	18610000000	43.81	2052000000	1660000000	18.39	21710000000	7600000000	65.27	92060000000	28290000000	68.77	2804000000000	1022000000000	62.99	47	20.663
10	10	20	20	5	19240000000	8598000000	55.32	32920000000	12840000000	60.91	2064000000	387500000	81.46	21650000000	7132000000	67.23	95920000000	35630000000	62.68	1479000000000	547600000000	62.98	65.5	9.879
20	10	10	20	10	19270000000	7243000000	62.23	32980000000	14980000000	54.52	2034000000	648900000	67.3	21870000000	7324000000	66.41	91420000000	33040000000	63.79	2088000000000	780200000000	62.96	62.9	5.078
20	20	20	5	20	19320000000	8852000000	54.21	32960000000	12940000000	60.67	2049000000	570700000	71.97	21760000000	16150000000	26.28	90840000000	29960000000	67.1	3013000000000	1136000000000	62.96	56	17.934
5	10	5	10	10	19270000000	11840000000	38.69	32910000000	13860000000	57.88	2060000000	909500000	55.94	21770000000	8354000000	61.61	92310000000	30100000000	67.85	1576000000000	584100000000	62.93	56.4	10.889
10	10	20	5	20	19300000000	11350000000	41.11	32940000000	17560000000	46.65	2064000000	508000000	75.45	21800000000	13820000000	36.89	91000000000	27290000000	70.06	2491000000000	920000000000	62.91	54	17.542
5	10	5	20	5	19320000000	10860000000	43.68	32950000000	12480000000	62.11	2026000000	824700000	59.35	21640000000	6813000000	68.56	92310000000	34920000000	62.11	1332000000000	494700000000	62.89	59.2	9.293
10	5	1	5	5	19320000000	6812000000	64.75	32930000000	14140000000	57.27	2008000000	1319000000	36.17	21710000000	9275000000	57.37	92950000000	31100000000	66.42	932000000000	343200000000	62.89	56.4	12.053
10	5	10	10	10	19280000000	9145000000	52.45	32900000000	18410000000	44	2034000000	578400000	70.99	21850000000	8093000000	63.09	93350000000	29570000000	68.21	1531000000000	564200000000	62.87	59.7	11.296
10	5	20	5	10	19250000000	8931000000	53.55	32950000000	18310000000	44.43	2028000000	338000000	83.09	21780000000	11020000000	49.36	92600000000	29010000000	68.73	1433000000000	529400000000	62.86	59.8	15.862
10	5	10	5	5	19330000000	6779000000	65.08	32980000000	13890000000	57.83	2065000000	413200000	79.52	21780000000	9371000000	57.05	90100000000	32530000000	64.02	938700000000	351700000000	62.85	64.7	9.027
10	20	1	20	20	19300000000	11760000000	39.15	32940000000	13560000000	58.76	2065000000	1734000000	16.64	21920000000	8181000000	62.31	91780000000	30020000000	67.13	3122000000000	1153000000000	62.83	48.8	20.887
20	10	20	20	10	19220000000	7261000000	62.32	32870000000	15080000000	54.05	2050000000	456200000	77.57	21790000000	7468000000	65.98	91850000000	33340000000	63.51	2106000000000	784800000000	62.82	64.7	8.482
10	10	20	10	20	19260000000	11700000000	39.16	32980000000	18210000000	44.76	2027000000	518000000	74.35	21720000000	10490000000	51.64	92570000000	27790000000	69.97	2629000000000	968700000000	62.81	56	15.498
20	5	5	10	10	19300000000	6501000000	66.43	33020000000	18340000000	44.39	2010000000	857500000	57.2	21810000000	8553000000	60.57	90090000000	30730000000	66.24	1678000000000	624100000000	62.8	59	9.038
10	10	5	20	20	19240000000	11710000000	39.22	32930000000	18290000000	44.45	2050000000	1190000000	41.02	21760000000	7647000000	64.92	88890000000	28740000000	68.52	2749000000000	1042000000000	62.8	51.6	13.964
20	10	1	20	20	19300000000	9432000000	51.14	32970000000	18910000000	42.42	2003000000	1634000000	18.28	21910000000	8159000000	62.87	94620000000	29540000000	68.97	3049000000000	1128000000000	62.8	48.7	19.89
20	20	5	10	20	19270000000	8552000000	55.61	32980000000	12680000000	61.58	2055000000	1177000000	42.89	21760000000	11640000000	46.17	90240000000	29700000000	67.15	3077000000000	1138000000000	62.78	54.7	10.191
10	5	1	10	5	19290000000	7425000000	61.54	33010000000	15240000000	53.89	2048000000	1345000000	33.51	21780000000	7411000000	65.94	91040000000	33060000000	64.47	1033000000000	390700000000	62.78	55.9	13.336
10	20	20	10	20	19310000000	11360000000	40.98	32910000000	12850000000	60.77	2056000000	549900000	73.12	21670000000	11260000000	48.27	90530000000	29510000000	67.62	2924000000000	1086000000000	62.75	58.2	13.352
5	5	5	20	10	19310000000	12490000000	35.32	32960000000	19900000000	39.57	2076000000	925400000	54.97	21790000000	6431000000	70.59	89360000000	30380000000	66.04	1601000000000	597900000000	62.75	53.3	15.619
5	10	1	5	10	19320000000	11280000000	41.53	32950000000	12530000000	61.99	2025000000	1571000000	22.61	21660000000	11070000000	48.85	90400000000	29490000000	66.87	1440000000000	529600000000	62.74	48.4	17.595
5	5	10	20	10	19260000000	12700000000	34.1	32950000000	20240000000	38.6	2040000000	617400000	70.2	21790000000	6603000000	69.74	90090000000	29540000000	67.09	1617000000000	602700000000	62.73	55.9	17.998
10	10	1	10	20	19250000000	12090000000	37.16	32960000000	18730000000	43.3	2033000000	1698000000	17.47	21760000000	10390000000	52.26	92310000000	27950000000	70.01	2588000000000	979100000000	62.68	44	19.338
10	20	20	20	20	19320000000	11620000000	39.56	33030000000	13440000000	59.22	2060000000	587600000	71.9	21730000000	8359000000	61.34	94550000000	30050000000	67.72	3219000000000	1167000000000	62.67	59.9	12.464
5	5	1	10	5	19260000000	9704000000	49.45	32950000000	14850000000	54.95	2048000000	1380000000	32.03	21830000000	7104000000	67.43	93090000000	31620000000	65.74	945300000000	353800000000	62.67	53.9	14.339
10	5	20	10	10	19330000000	9288000000	51.86	32960000000	18890000000	42.62	2043000000	355200000	82.39	21820000000	8304000000	61.92	90770000000	30010000000	67.43	1526000000000	578800000000	62.67	61.2	15.172
10	5	1	20	10	19280000000	9869000000	48.74	32950000000	19910000000	39.5	2065000000	1553000000	24.06	21670000000	6659000000	69.26	93150000000	30500000000	66.96	1730000000000	642200000000	62.67	49.7	18.993
20	5	1	20	10	19260000000	7401000000	61.57	32980000000	20160000000	38.74	2031000000	1500000000	25.49	21790000000	7098000000	67.6	90880000000	31780000000	65.15	1893000000000	707600000000	62.66	51.7	18.615
5	5	20	10	10	19230000000	12150000000	36.78	32890000000	19140000000	41.89	2035000000	343700000	82.96	21850000000	7771000000	64.6	89730000000	29160000000	67.57	1413000000000	535800000000	62.65	58.8	19.138
1	1	10	5	1	19280000000	11830000000	38.7	33020000000	18740000000	43.13	2066000000	318400000	84.71	21790000000	6534000000	70.04	91380000000	34250000000	63.11	273200000000	101300000000	62.64	59.9	19.101
20	10	5	10	10	19330000000	6718000000	65.18	32940000000	13870000000	57.89	2047000000	911800000	55.5	21750000000	9431000000	56.77	93000000000	31940000000	65.19	1874000000000	694800000000	62.62	60.1	4.713
10	10	5	20	5	19270000000	8669000000	55.05	32990000000	12900000000	60.82	2037000000	851200000	58.28	21830000000	7026000000	67.87	93990000000	35580000000	62.25	1437000000000	537200000000	62.6	60.9	4.782
10	10	10	20	5	19360000000	8455000000	56.17	32960000000	12650000000	61.73	2066000000	581100000	72.05	21810000000	7125000000	67.29	93310000000	36450000000	61.12	1448000000000	541900000000	62.59	63.7	6.121
20	20	20	20	20	19240000000	9440000000	51.05	32980000000	14020000000	57.46	2025000000	606200000	69.82	21820000000	8892000000	59.1	93350000000	30560000000	66.69	3387000000000	1268000000000	62.59	60.8	7.503
5	10	10	20	10	19300000000	12560000000	35.13	32970000000	15200000000	53.89	2034000000	673700000	66.69	21790000000	6958000000	68.1	89800000000	31370000000	65.63	1782000000000	675000000000	62.59	57.9	13.925
10	10	5	20	10	19280000000	9955000000	48.33	33000000000	15110000000	54.22	2029000000	981400000	51.65	21740000000	7129000000	67.22	91970000000	30950000000	66.95	1886000000000	710600000000	62.58	57.7	8.842
5	5	1	1	5	19310000000	8350000000	56.6	33060000000	12270000000	62.7	2041000000	1241000000	39.76	21770000000	17530000000	19.74	89630000000	30010000000	67.24	733900000000	272400000000	62.56	49.2	19.49
20	10	20	10	20	19330000000	8635000000	55.02	32930000000	17560000000	46.65	2046000000	528500000	73.92	21940000000	10890000000	50.17	93490000000	28590000000	69.09	2848000000000	1039000000000	62.55	59	11.945
10	5	20	20	10	19310000000	9827000000	49.2	32870000000	19720000000	40.17	2012000000	392000000	80.43	21720000000	6820000000	68.62	90400000000	30610000000	66.17	1741000000000	649500000000	62.55	60.9	16.089
10	5	10	10	5	19270000000	7263000000	62.17	32990000000	14970000000	54.6	2038000000	468100000	77.03	21830000000	7465000000	65.9	90320000000	32940000000	62.92	1050000000000	391300000000	62.53	64.5	8.138
20	20	10	10	20	19290000000	8898000000	54.02	32950000000	13130000000	60.2	2026000000	883400000	56.84	21730000000	11860000000	45.7	92410000000	30120000000	67.65	3131000000000	1183000000000	62.51	56.9	8.065
5	10	10	20	5	19250000000	11130000000	42.04	32940000000	12730000000	61.51	2022000000	577700000	71.44	21710000000	6949000000	68.06	90210000000	34800000000	61.93	1332000000000	499400000000	62.48	61	11.396
10	5	5	20	10	19320000000	10110000000	47.9	32980000000	20120000000	38.86	2033000000	955200000	53.14	21730000000	6660000000	69.18	92660000000	30830000000	67.62	1730000000000	651500000000	62.48	55.3	12.982
5	10	1	20	5	19300000000	11320000000	41.34	32960000000	12860000000	60.99	2063000000	1533000000	25.85	21810000000	6864000000	68.41	91720000000	34590000000	62.61	1325000000000	495800000000	62.48	51.8	17.748
10	5	1	5	10	19200000000	9284000000	51.65	32960000000	18830000000	42.95	2043000000	1507000000	25.26	21760000000	11050000000	49.44	94370000000	28740000000	69.52	1410000000000	528200000000	62.46	47.8	15.975
10	20	10	20	20	19260000000	11680000000	39.27	32960000000	13560000000	58.91	2066000000	891600000	56.79	21830000000	8275000000	62.03	89450000000	29690000000	65.83	3094000000000	1166000000000	62.45	56.6	10.252
5	5	5	10	10	19280000000	12170000000	36.9	32890000000	19130000000	41.7	2076000000	888500000	57.29	21670000000	7725000000	64.43	89000000000	29020000000	69.27	1380000000000	529000000000	62.45	53.9	14.111
5	5	10	10	10	19280000000	12210000000	36.72	32970000000	19480000000	40.94	2035000000	580300000	71.57	21840000000	7831000000	64.31	90240000000	28500000000	68.64	1402000000000	530800000000	62.45	56.4	16.346
20	20	20	10	20	19230000000	8756000000	54.25	32960000000	12940000000	60.68	2044000000	560200000	72.45	21780000000	11800000000	45.62	90550000000	30090000000	67.02	3112000000000	1169000000000	62.43	60	10.543
5	5	1	10	10	19270000000	12050000000	37.43	32940000000	18820000000	42.8	2041000000	1536000000	24.67	21710000000	7753000000	64.25	89950000000	28410000000	68.53	1381000000000	520900000000	62.43	47.5	18.49
5	5	20	5	5	19360000000	9300000000	51.91	33020000000	13840000000	58.22	2021000000	306800000	85.11	21790000000	8761000000	60.02	91180000000	31160000000	65.42	865700000000	320700000000	62.42	64.1	12.678
10	5	5	5	5	19290000000	6763000000	64.91	32900000000	14020000000	57.29	2078000000	626300000	69.96	21920000000	9391000000	57.01	89160000000	32090000000	63.99	923300000000	346800000000	62.38	62.6	5.497
20	10	5	10	20	19310000000	8849000000	54.01	33030000000	17970000000	45.41	2020000000	1151000000	43.07	21790000000	11050000000	49.36	90770000000	28500000000	68.9	2764000000000	1038000000000	62.38	52.2	10.243
20	10	1	20	10	19280000000	7340000000	61.85	32970000000	15010000000	54.47	2042000000	1519000000	25.17	21830000000	7451000000	65.88	91640000000	32680000000	64.17	2067000000000	774900000000	62.36	54.3	16.86
10	5	5	5	10	19290000000	8964000000	53.59	32990000000	18420000000	44.14	2066000000	838900000	58.88	21940000000	10990000000	49.38	90530000000	28070000000	68.77	1383000000000	523900000000	62.29	55	9.436
5	5	10	5	5	19330000000	9237000000	52.36	32960000000	13750000000	58.28	2055000000	390200000	80.96	21750000000	8755000000	59.71	91160000000	31060000000	66.23	846200000000	317600000000	62.28	63.5	10.932
20	10	10	20	20	19280000000	9368000000	51.41	32910000000	18820000000	42.85	2036000000	865400000	57.7	21810000000	8243000000	62.07	92650000000	29040000000	68.31	3024000000000	1138000000000	62.22	56.5	9.8
20	20	1	10	20	19240000000	8878000000	54.03	32990000000	13090000000	60.38	2040000000	1682000000	18.32	21790000000	11790000000	45.72	92400000000	30400000000	66.98	3113000000000	1165000000000	62.21	49.1	18.908
1	1	5	5	1	19240000000	11980000000	37.75	32860000000	19050000000	42.32	2039000000	321100000	84.29	21950000000	6558000000	70.06	91590000000	33910000000	62.82	263800000000	99640000000	62.12	59.4	19.399
5	5	1	5	5	19300000000	9297000000	51.99	32950000000	13940000000	57.82	2055000000	1317000000	35.31	21790000000	8807000000	59.36	92370000000	31160000000	66.38	833900000000	314500000000	62.1	54.2	11.724
10	20	5	20	20	19350000000	11940000000	38.18	32980000000	13740000000	58.44	2041000000	1274000000	37.93	21710000000	8278000000	61.7	90310000000	30060000000	66.11	3103000000000	1177000000000	62.1	52.5	13.44
10	5	5	10	5	19280000000	7380000000	61.76	32970000000	15070000000	54.18	2026000000	687900000	66.28	21720000000	7473000000	65.63	90350000000	33230000000	63.34	1037000000000	397700000000	62.09	62.2	4.853
5	5	5	5	5	19210000000	9276000000	51.86	33000000000	14050000000	57.47	2048000000	629100000	69.64	21720000000	8769000000	59.65	92440000000	31190000000	66.09	842700000000	319300000000	62.09	60.9	7.042
10	10	20	10	10	19290000000	9148000000	52.57	33000000000	13770000000	58.34	2044000000	395600000	80.73	21720000000	8717000000	59.86	91620000000	31430000000	65.65	1697000000000	642200000000	62.09	63.4	10.733
10	10	1	20	5	19290000000	8529000000	55.95	32960000000	12680000000	61.58	2059000000	1456000000	29.29	21670000000	7033000000	67.46	91150000000	36260000000	60.83	1412000000000	535200000000	62.09	55	14.954
10	10	10	10	20	19290000000	11680000000	39.78	32910000000	18260000000	44.53	2075000000	837400000	59.6	21710000000	10330000000	52.4	90640000000	27560000000	69.17	2573000000000	969300000000	62.07	53.1	11.746
20	10	5	5	20	19320000000	8952000000	53.65	33090000000	18430000000	44.34	2089000000	1176000000	44.21	21760000000	14680000000	32.71	90740000000	28310000000	68.93	2651000000000	1021000000000	61.95	48.8	13.496
5	5	20	10	5	19260000000	10220000000	46.95	32980000000	15600000000	52.63	2011000000	307900000	84.9	21610000000	7150000000	66.95	89290000000	32130000000	64.16	964100000000	368400000000	61.95	63.1	14.677
10	10	10	10	10	19310000000	9194000000	52.42	32940000000	13850000000	58.12	2015000000	606800000	69.73	21830000000	8786000000	59.8	91270000000	31070000000	66.07	1674000000000	629200000000	61.94	61.2	6.801
10	10	5	10	10	19290000000	9136000000	52.51	32970000000	13700000000	58.55	2058000000	907700000	55.74	21650000000	8705000000	59.92	89830000000	30900000000	66.09	1648000000000	635900000000	61.91	58.6	5.077
5	5	10	10	5	19270000000	10170000000	47.12	32920000000	15380000000	53.15	2018000000	446600000	77.89	21820000000	7203000000	67.08	91440000000	32170000000	64.43	954800000000	362800000000	61.9	61.9	12.082
5	5	5	5	10	19270000000	12030000000	37.44	32920000000	18910000000	42.79	1992000000	875000000	57.06	21940000000	10550000000	52.16	90630000000	27720000000	69.66	1287000000000	491500000000	61.9	51.8	12.591
10	5	5	20	5	19260000000	8475000000	56.1	32920000000	17240000000	47.54	2037000000	806200000	60.5	21950000000	6816000000	68.8	94220000000	34460000000	63.23	1275000000000	485100000000	61.87	59.2	7.995
20	10	20	20	20	19220000000	9211000000	52.07	32970000000	18640000000	43.46	2033000000	584600000	71.11	21650000000	8182000000	62.06	90920000000	29290000000	68.24	3004000000000	1134000000000	61.83	59.4	11.513
1	1	1	1	1	19240000000	9365000000	51.37	32960000000	14020000000	57.43	2032000000	613800000	69.72	21770000000	8925000000	58.74	93330000000	31160000000	66.42	169300000000	63670000000	61.81	60.7	7.343
20	10	5	20	20	19260000000	9458000000	51.02	32920000000	19060000000	42.01	2076000000	1176000000	43.59	21850000000	8104000000	62.47	89040000000	28960000000	67.55	2938000000000	1129000000000	61.77	53.3	11.337
10	5	20	20	5	19270000000	8726000000	54.72	33020000000	17670000000	46.35	2009000000	361100000	82.45	21800000000	6831000000	68.53	90700000000	34640000000	60.82	1285000000000	494800000000	61.76	62.6	13.771
10	10	5	5	10	19260000000	9119000000	52.53	32950000000	13380000000	59.55	2041000000	897300000	55.73	21770000000	11880000000	45.84	92230000000	30020000000	67.01	1564000000000	595400000000	61.69	56.1	7.891
10	5	10	20	10	19280000000	9993000000	48.17	32960000000	19990000000	39.31	2049000000	634000000	69.4	21650000000	6672000000	69.25	88980000000	31150000000	65.34	1703000000000	649900000000	61.69	58.3	13.747
10	10	1	20	10	19260000000	10070000000	47.59	32900000000	15310000000	53.2	2037000000	1606000000	22.22	21890000000	7190000000	67.27	91030000000	31090000000	64.81	1869000000000	710800000000	61.66	51	18.029
10	10	20	20	10	19290000000	10230000000	46.88	32930000000	15620000000	52.65	2061000000	449600000	78.01	21690000000	7295000000	66.48	90450000000	32400000000	64.5	1905000000000	733100000000	61.6	61.7	12.229
5	5	20	20	5	19270000000	11640000000	39.56	33020000000	18370000000	44.32	2040000000	352800000	82.39	21890000000	6779000000	68.89	90930000000	33910000000	63.08	1193000000000	458500000000	61.58	59.6	17.698
10	10	10	20	10	19330000000	9928000000	48.55	32980000000	15170000000	54.17	2047000000	677500000	66.56	21750000000	7217000000	66.85	91200000000	32040000000	64.82	1889000000000	722700000000	61.52	60.2	8.338
20	10	5	20	10	19250000000	7358000000	61.72	32960000000	15280000000	53.65	2015000000	973900000	51.53	21760000000	7449000000	65.53	91210000000	34120000000	62.65	2070000000000	796900000000	61.51	59	6.078
10	5	10	20	5	19320000000	8573000000	55.66	32960000000	17440000000	47.15	2048000000	558300000	72.69	21780000000	6830000000	68.52	91960000000	34150000000	62.31	1271000000000	486800000000	61.46	61.3	10.185
20	10	1	10	20	19300000000	9353000000	51.64	32960000000	19030000000	42.33	2050000000	1648000000	19.42	21680000000	11140000000	48.65	92290000000	28940000000	68.78	2782000000000	1065000000000	61.46	46.2	17.872
20	20	10	20	20	19280000000	9623000000	50.13	32990000000	14410000000	56.3	2061000000	946500000	53.01	21780000000	8838000000	59.23	90590000000	31090000000	66.51	3312000000000	1274000000000	61.45	57	6.305
5	5	1	20	5	19260000000	11370000000	40.9	32950000000	17590000000	46.55	2045000000	1492000000	26.34	21840000000	6604000000	69.88	92210000000	33570000000	63.43	1160000000000	449800000000	61.45	49.4	17.524
20	10	10	10	20	19250000000	8808000000	54.09	32890000000	18070000000	44.73	2037000000	843900000	58.9	21750000000	10910000000	49.45	91000000000	29300000000	67.89	2769000000000	1062000000000	61.43	55	8.923
1	1	1	5	1	19340000000	11810000000	38.91	32970000000	18670000000	43.31	2054000000	871600000	57.42	21880000000	6605000000	69.78	92930000000	34550000000	62.47	257000000000	99090000000	61.3	54.4	12.978
20	20	5	20	20	19240000000	9375000000	51.37	32930000000	13960000000	57.67	2052000000	1243000000	39.33	21690000000	8910000000	58.85	91090000000	31880000000	65.44	3313000000000	1281000000000	61.25	54.5	9.856
10	10	1	10	10	19270000000	9209000000	52.11	32940000000	13730000000	58.32	2038000000	1540000000	24.82	21720000000	8725000000	59.69	90690000000	31200000000	64.63	1651000000000	632900000000	61.22	51.9	15.79
10	5	5	10	10	19310000000	9432000000	51.11	32970000000	19140000000	41.99	2043000000	889700000	56.99	21810000000	8309000000	61.91	91160000000	30040000000	66.68	1494000000000	576800000000	61.17	55.7	9.615
5	5	5	20	5	19260000000	11250000000	41.87	32970000000	17530000000	46.73	2068000000	817400000	60.83	21880000000	6617000000	69.91	91780000000	34410000000	62.54	1162000000000	450900000000	61.04	56.4	11.667
10	5	1	20	5	19270000000	8775000000	54.33	32930000000	17640000000	46.39	2020000000	1471000000	27.29	21860000000	6758000000	69.05	89370000000	34320000000	61.15	1243000000000	483100000000	60.92	51.6	15.979
10	5	10	5	10	19330000000	9046000000	53.11	33090000000	18340000000	44.64	2063000000	555600000	73.18	21720000000	11110000000	49.33	88330000000	29020000000	67.28	1372000000000	538500000000	60.91	57.5	12.175
5	5	5	10	5	19290000000	10250000000	46.75	32910000000	15600000000	52.54	2034000000	712200000	65.34	21850000000	7195000000	67.11	89930000000	31850000000	65.12	939200000000	364500000000	60.76	59.4	9.145
5	5	10	20	5	19320000000	11760000000	39.03	32910000000	18490000000	44	2027000000	533400000	73.5	21620000000	6649000000	69.2	90720000000	34200000000	62.58	1169000000000	458700000000	60.69	57.7	15.346
