# Supplementary material for: Development of a program for in silico optimized selection of oligonucleotide-based molecular barcodes
Source: PLoS One. 2021 Feb 18;16(2):e0246354. doi: 10.1371/journal.pone.0246354 (PMC7891705; doi:10.1371/journal.pone.0246354)
Supplement: S5 Table — The lowest PWT score appeared at 5th cycle when α was set to 0.2. (XLSX) [file pone.0246354.s016.xlsx]

## Sheet: S5 Table
S5 Table. Decreasing patterns of median PWT scores in 6 conditions with individual a values (0.05, 0.1, 0.2, 0.3, 0.4, and 0.5). The lowest PWT score appeared at 5th cycle when a was set to 0.2.
a values	Cycles
	0	1	2	3	4	5
0.05	165834500000	108947000000	105470500000	101562000000	97020150000	94102650000
0.1	167376500000	109258500000	104441000000	97852150000	92928150000	89068150000
0.2	166470500000	109961500000	103745500000	96591700000	90732450000	86366400000
0.3	169439000000	111870000000	104266000000	99040250000	91757100000	89948150000
0.4	169477500000	114324500000	108678500000	99752050000	96230650000	94702800000
0.5	169643500000	118721500000	112708500000	106179000000	100261000000	98247550000
