# Supplementary material for: Development of a program for in silico optimized selection of oligonucleotide-based molecular barcodes
Source: PLoS One. 2021 Feb 18;16(2):e0246354. doi: 10.1371/journal.pone.0246354 (PMC7891705; doi:10.1371/journal.pone.0246354)
Supplement: S6 Table — In user-defined mode, it was tested to a barcode set having minimized penalty scores for GCC and HD (PGCC and PHD). (XLSX) [file pone.0246354.s017.xlsx]

## Sheet: S6 Table
S6 Table. Comparison with performance results between default and user-define modes. In user-defined mode, it was tested to a barcode set having minimized penalty scores for GCC and HD (PGCC and PHD).
a. Results that all barcode factors were considered
Penalty scores	Weights	Median penalty scores		Median PDEC
		Initial	Best (=lowest)
PGCC	20	19253000000	1975400000	0.8976
PHP	20	32930000000	3294000000	0.8999
PSR	20	2039900000	203000000	0.9007
PHD	1	21781000000	10251000000	0.5283
PCP	1	91353000000	31365000000	0.6691
PWT		1197500000000	150630000000	0.8743
b. Results that only two barcode factors were considered (GCC+HD)
Penalty scores	Weights	Median penalty scores		Median PDEC
		Initial	Best (=lowest)
PGCC	20	19297000000	515070000	0.9733
PHP	0	32950000000	27618000000	0.1616
PSR	0	2039400000	1539100000	0.2488
PHD	1	21808000000	1628900000	0.9253
PCP	0	91559000000	137350000000	-0.4921
PWT		407750000000	11924000000	0.9708
c. Results that only a single barcode factor was considered (GCC)
Penalty scores	Weights	Median penalty scores		Median PDEC
		Initial	Best (=lowest)
PGCC	20	19267000000	0	1
PHP	0	32984000000	27429000000	0.1679
PSR	0	2043600000	1512000000	0.2555
PHD	0	21740000000	29224000000	-0.3442
PCP	0	91542000000	140390000000	-0.5299
PWT		385340000000	0	1
d. Results that only a single barcode factor was considered (HD)
Penalty scores	Weights	Median penalty scores		Median PDEC
		Initial	Best (=lowest)
PGCC	0	19279000000	19263000000	0.0006
PHP	0	32954000000	32941000000	0.0002
PSR	0	2043100000	2042000000	-0.0041
PHD	1	21768000000	2192900000	0.8992
PCP	0	91970000000	91774000000	0.0069
PWT		21768000000	2192900000	0.8992
