# Supplementary material for: Development of a program for in silico optimized selection of oligonucleotide-based molecular barcodes
Source: PLoS One. 2021 Feb 18;16(2):e0246354. doi: 10.1371/journal.pone.0246354 (PMC7891705; doi:10.1371/journal.pone.0246354)
Supplement: S7 Table — Different bases were underlined in the barcode sequence. Note that this example was adopted from Kukita et al. (XLSX) [file pone.0246354.s018.xlsx]

## Sheet: S7 Table
S7 Table. Clustering examples of barcodes considered that insertion or deletion of a single base occurred. Different bases were underlined in the barcode sequence. Note that this example was adopted from Kukita et al.
l	Alignment of barcodes	Description
11	TGCATG-AT-ACG	Deletion of T (TT to T)
12	TGCATG-ATTACG	Putative original barcode
13	TGCATGGATTACG	Insertion of G (G to GG)
