# Supplementary material for: Development of a program for in silico optimized selection of oligonucleotide-based molecular barcodes
Source: PLoS One. 2021 Feb 18;16(2):e0246354. doi: 10.1371/journal.pone.0246354 (PMC7891705; doi:10.1371/journal.pone.0246354)
Supplement: S8 Table — (XLSX) [file pone.0246354.s019.xlsx]

## Sheet: S8 Table
S8 Table. GC content (GCC) distribution for barcodes with l=12
A. DNABarcodes		Barcodes in each GC content range
Setting	Total barcode counts	0%-10%	10%-20%	20%-30%	30%-40%	40%-50%	50%-60%	60%-70%	70%-80%	80%-90%	90%-100%
dist=3	98536	0	0	0	0	64901	33626	0	0	0	0
dist=5	2857	0	0	0	0	1868	989	0	0	0	0
B. VFOS (average count)		Barcodes in each GC content range
Setting	Total barcode counts	0%-10%	10%-20%	20%-30%	30%-40%	40%-50%	50%-60%	60%-70%	70%-80%	80%-90%	90%-100%
*1	98536	31.67	155.33	525.46	1242.16	63478.1	31148.3	1239.23	527.62	157.96	31.15
*2	2857	0.04	0.27	1.31	3.11	1963.28	884.23	3.25	2.15	0.33	0.03
C. FreeBarcodes		Barcodes in each GC content range
Setting	Total barcode counts	0%-10%	10%-20%	20%-30%	30%-40%	40%-50%	50%-60%	60%-70%	70%-80%	80%-90%	90%-100%
num_errors=1	17213	0	0	0	0	11401	5813	0	0	0	0
num_errors=2	178	0	0	0	0	116	63	0	0	0	0
D. VFOS (average count)		Barcodes in each GC content range
Setting	Total barcode counts	0%-10%	10%-20%	20%-30%	30%-40%	40%-50%	50%-60%	60%-70%	70%-80%	80%-90%	90%-100%
*3	17213	1.48	7.64	25.54	59.37	11693.1	5330.52	60.07	27.36	7.68	1.26
*4	178	0	0	0.01	0.04	122.37	55.54	0.03	1.01	0	0
*1 is a VFOS setting for comparison with barcode sets created using DNABarcodes with dist=3.
*2 is a VFOS setting for comparison with barcode sets created using DNABarcodes with dist=5.
*3 is a VFOS setting for comparison with barcode sets created using FreeBarcodes with num_errors=1.
*4 is a VFOS setting for comparison with barcode sets created using FreeBarcodes with num_errors=2.
Barcodes in blue are allowed in DNABarcodes and FreeBarcodes.
