# Supplementary material for: Development of a program for in silico optimized selection of oligonucleotide-based molecular barcodes
Source: PLoS One. 2021 Feb 18;16(2):e0246354. doi: 10.1371/journal.pone.0246354 (PMC7891705; doi:10.1371/journal.pone.0246354)
Supplement: S9 Table — (XLSX) [file pone.0246354.s020.xlsx]

## Sheet: S9 Table
S9 Table. Homopolymer (HP) distribution for barcodes with l=12
A. DNABarcodes		Barcodes with all homopolymers				Barcodes with A homopolymers											Barcodes with T homopolymers											Barcodes with G homopolymers											Barcods with C homopolymers
Setting	Total barcode counts	A	T	G	C	hp=2	hp=3	hp=4	hp=5	hp=6	hp=7	hp=8	hp=9	hp=10	hp=11	hp=12	hp=2	hp=3	hp=4	hp=5	hp=6	hp=7	hp=8	hp=9	hp=10	hp=11	hp=12	hp=2	hp=3	hp=4	hp=5	hp=6	hp=7	hp=8	hp=9	hp=10	hp=11	hp=12	hp=2	hp=3	hp=4	hp=5	hp=6	hp=7	hp=8	hp=9	hp=10	hp=11	hp=12
dist=3	98536	47736	37164	44367	40586	47736	0	0	0	0	0	0	0	0	0	0	37164	0	0	0	0	0	0	0	0	0	0	44367	0	0	0	0	0	0	0	0	0	0	40586	0	0	0	0	0	0	0	0	0	0
dist=5	2857	1503	1100	1351	1191	1503	0	0	0	0	0	0	0	0	0	0	1100	0	0	0	0	0	0	0	0	0	0	1351	0	0	0	0	0	0	0	0	0	0	1191	0	0	0	0	0	0	0	0	0	0
B. VFOS (average count)		Barcodes with all homopolymers				Barcodes with A homopolymers											Barcodes with T homopolymers											Barcodes with G homopolymers											Barcods with C homopolymers
Setting	Total barcode counts	A	T	G	C	hp=2	hp=3	hp=4	hp=5	hp=6	hp=7	hp=8	hp=9	hp=10	hp=11	hp=12	hp=2	hp=3	hp=4	hp=5	hp=6	hp=7	hp=8	hp=9	hp=10	hp=11	hp=12	hp=2	hp=3	hp=4	hp=5	hp=6	hp=7	hp=8	hp=9	hp=10	hp=11	hp=12	hp=2	hp=3	hp=4	hp=5	hp=6	hp=7	hp=8	hp=9	hp=10	hp=11	hp=12
*1	98536	42131.3	42142.4	42121.6	42152.5	40972.4	891.33	207.84	46.58	10.38	2.21	0.45	0.1	0.01	0	0	40983.1	890.94	208.48	46.82	10.45	2.13	0.31	0.15	0.01	0	0	40961.8	893.82	206.37	46.7	10.41	2.06	0.38	0.07	0.01	0.01	0	40990.6	895.01	207.08	46.58	10.29	2.31	0.43	0.09	0.05	0.01	0
*2	2857	1209.01	1204.39	1201.3	1209.72	1205.04	2.35	0.55	0.06	0	0.01	0	0	0	0	0	1201.74	2.05	0.43	0.16	0	0.01	0	0	0	0	0	1198.67	1.98	0.48	0.15	0.02	0	0	0	0	0	0	1206.86	2.29	0.48	0.09	0	0	0	0	0	0	0
C. FreeBarcodes		Barcodes with all homopolymers				Barcodes with A homopolymers											Barcodes with T homopolymers											Barcodes with G homopolymers											Barcods with C homopolymers
Setting	Total barcode counts	A	T	G	C	hp=2	hp=3	hp=4	hp=5	hp=6	hp=7	hp=8	hp=9	hp=10	hp=11	hp=12	hp=2	hp=3	hp=4	hp=5	hp=6	hp=7	hp=8	hp=9	hp=10	hp=11	hp=12	hp=2	hp=3	hp=4	hp=5	hp=6	hp=7	hp=8	hp=9	hp=10	hp=11	hp=12	hp=2	hp=3	hp=4	hp=5	hp=6	hp=7	hp=8	hp=9	hp=10	hp=11	hp=12
num_errors=1	17213	8423	7194	6552	8189	8423	0	0	0	0	0	0	0	0	0	0	7194	0	0	0	0	0	0	0	0	0	0	6552	0	0	0	0	0	0	0	0	0	0	8189	0	0	0	0	0	0	0	0	0	0
num_errors=2	178	103	88	79	99	103	0	0	0	0	0	0	0	0	0	0	88	0	0	0	0	0	0	0	0	0	0	79	0	0	0	0	0	0	0	0	0	0	99	0	0	0	0	0	0	0	0	0	0
D. VFOS (average count)		Barcodes with all homopolymers				Barcodes with A homopolymers											Barcodes with T homopolymers											Barcodes with G homopolymers											Barcods with C homopolymers
Setting	Total barcode counts	A	T	G	C	hp=2	hp=3	hp=4	hp=5	hp=6	hp=7	hp=8	hp=9	hp=10	hp=11	hp=12	hp=2	hp=3	hp=4	hp=5	hp=6	hp=7	hp=8	hp=9	hp=10	hp=11	hp=12	hp=2	hp=3	hp=4	hp=5	hp=6	hp=7	hp=8	hp=9	hp=10	hp=11	hp=12	hp=2	hp=3	hp=4	hp=5	hp=6	hp=7	hp=8	hp=9	hp=10	hp=11	hp=12
*3	17213	7277.76	7292.48	7283.75	7283.68	7218.87	45.09	9.85	2.4	0.37	0.12	0.05	0.01	0	0	0	7235.55	44.4	9.81	2.17	0.38	0.13	0.04	0	0	0	0	7227.52	43.42	10.05	2.21	0.36	0.17	0.01	0.01	0	0	0	7225.49	45.28	9.93	2.4	0.43	0.13	0.02	0	0	0	0
*4	178	75.75	74.86	75.18	75.31	74.74	0.01	0	0	0	0	0	0	0	0	0	74.86	0	0	0	0	0	0	0	0	0	0	75.16	0.02	0	0	0	0	0	0	0	0	0	75.3	0.01	0	0	0	0	0	0	0	0	0
*1 is a VFOS setting for comparison with barcode sets created using DNABarcodes with dist=3.
*2 is a VFOS setting for comparison with barcode sets created using DNABarcodes with dist=5.
*3 is a VFOS setting for comparison with barcode sets created using FreeBarcodes with num_errors=1.
*4 is a VFOS setting for comparison with barcode sets created using FreeBarcodes with num_errors=2.
Barcodes in blue are allowed in DNABarcodes and FreeBarcodes.
