# Supplementary material for: Development of a program for in silico optimized selection of oligonucleotide-based molecular barcodes
Source: PLoS One. 2021 Feb 18;16(2):e0246354. doi: 10.1371/journal.pone.0246354 (PMC7891705; doi:10.1371/journal.pone.0246354)
Supplement: S10 Table — (XLSX) [file pone.0246354.s021.xlsx]

## Sheet: S10 Table
S10 Table. Hamming distance (HD) distribution for barcodes with l=12
DNABarcodes		Barcode pairs in each HD value
Setting	Total barcode counts	hd=1	hd=2	hd=3	hd=4	hd=5	hd=6	hd=7	hd=8	hd=9	hd=10	hd=11	hd=12
dist=3	98536	0	0	2629255	14509353	60800319	204976977	507349591	929630419	1233926519	1117689903	621576603	160646662
dist=5	2857	0	0	0	0	70766	183763	422117	778254	1046952	938538	508783	130623
VFOS (average count)		Barcode pairs in each HD value
Setting	Total barcode counts	hd=1	hd=2	hd=3	hd=4	hd=5	hd=6	hd=7	hd=8	hd=9	hd=10	hd=11	hd=12
*1	98536	4721.89	254670	2.17464e+06	1.34317e+07	6.02132e+07	2.01315e+08	5.02595e+08	9.28514e+08	1.2354e+09	1.12285e+09	6.25874e+08	1.61997e+08
*2	2857	0.29	221.61	1926.75	11698.2	51596.9	170605	422726	777911	1.03427e+06	942369	528399	138075
FreeBarcodes		Barcode pairs in each HD value
Setting	Total barcode counts	hd=1	hd=2	hd=3	hd=4	hd=5	hd=6	hd=7	hd=8	hd=9	hd=10	hd=11	hd=12
num_errors=1	17213	0	0	82205	458991	1929819	6306410	15471922	28330133	37541523	34094648	18997020	4939620
num_errors=2	178	0	0	0	0	221	731	1639	3129	4016	3680	2011	504
VFOS (average count)		Barcode pairs in each HD value
Setting	Total barcode counts	hd=1	hd=2	hd=3	hd=4	hd=5	hd=6	hd=7	hd=8	hd=9	hd=10	hd=11	hd=12
*3	17213	22.45	8011.91	69216.7	420857	1.86562e+06	6.18309e+06	1.53478e+07	2.82635e+07	3.75863e+07	3.42288e+07	1.91656e+07	4.99622e+06
*4	178	0.01	0.86	7.55	44.66	199.45	660.76	1637.65	3007.39	3988.7	3637.56	2035.48	532.93
*1 is a VFOS setting for comparison with barcode sets created using DNABarcodes with dist=3.
*2 is a VFOS setting for comparison with barcode sets created using DNABarcodes with dist=5.
*3 is a VFOS setting for comparison with barcode sets created using FreeBarcodes with num_errors=1.
*4 is a VFOS setting for comparison with barcode sets created using FreeBarcodes with num_errors=2.
Barcode pairs in blue are allowed in DNABarcodes and FreeBarcodes.
