# Supplementary material for: Development of a program for in silico optimized selection of oligonucleotide-based molecular barcodes
Source: PLoS One. 2021 Feb 18;16(2):e0246354. doi: 10.1371/journal.pone.0246354 (PMC7891705; doi:10.1371/journal.pone.0246354)
Supplement: S11 Table — (XLSX) [file pone.0246354.s022.xlsx]

## Sheet: S11 Table
S11 Table. Levenshtein distance (LD) distribution for barcodes with l=12
DNABarcodes		Barcode pairs in each LD value
Setting	Total barcode counts	ld=1	ld=2	ld=3	ld=4	ld=5	ld=6	ld=7	ld=8	ld=9	ld=10	ld=11	ld=12
dist=3	98536	0	158524	5603644	43504437	225217754	746196458	1451762176	1509334077	727398326	136155154	8271561	133490
dist=5	2857	0	82	2218	27449	205010	621373	1190966	1265475	633755	125099	8216	153
VFOS (average count)		Barcode pairs in each LD value
Setting	Total barcode counts	ld=1	ld=2	ld=3	ld=4	ld=5	ld=6	ld=7	ld=8	ld=9	ld=10	ld=11	ld=12
*1	98536	4721.89	390036	4.88639e+06	4.07655e+07	2.18165e+08	7.32118e+08	1.44484e+09	1.5197e+09	7.41409e+08	142720088	9.43141e+06	189849
*2	2857	0.29	348.34	4421.59	36366	192077	636401	1.23679e+06	1.26943e+06	593202	104910	5777.86	78.54
FreeBarcodes		Barcode pairs in each LD value
Setting	Total barcode counts	ld=1	ld=2	ld=3	ld=4	ld=5	ld=6	ld=7	ld=8	ld=9	ld=10	ld=11	ld=12
num_errors=1	17213	0	0	159069	1390354	6793995	22067531	43126627	46032338	23430252	4810864	334650	6611
num_errors=2	178	0	0	0	0	501	2407	4498	4782	2919	741	80	3
VFOS (average count)		Barcode pairs in each LD value
Setting	Total barcode counts	ld=1	ld=2	ld=3	ld=4	ld=5	ld=6	ld=7	ld=8	ld=9	ld=10	ld=11	ld=12
*3	17213	22.45	12520.4	157862	1.30237e+06	6.90279e+06	2.29369e+07	4.47172e+07	4.61591e+07	2.17865e+07	3.92966e+06	226596	3475.31
*4	178	0.01	1.22	17.23	140.72	740.21	2468.91	4774.87	4901.91	2284.77	401.63	21.22	0.3
*1 is a VFOS setting for comparison with barcode sets created using DNABarcodes with dist=3.
*2 is a VFOS setting for comparison with barcode sets created using DNABarcodes with dist=5.
*3 is a VFOS setting for comparison with barcode sets created using FreeBarcodes with num_errors=1.
*4 is a VFOS setting for comparison with barcode sets created using FreeBarcodes with num_errors=2.
Barcode pairs in blue are allowed in DNABarcodes and FreeBarcodes.
