# Supplementary material for: Development of a program for in silico optimized selection of oligonucleotide-based molecular barcodes
Source: PLoS One. 2021 Feb 18;16(2):e0246354. doi: 10.1371/journal.pone.0246354 (PMC7891705; doi:10.1371/journal.pone.0246354)
Supplement: S12 Table — (XLSX) [file pone.0246354.s023.xlsx]

## Sheet: S12 Table
S12 Table. Complementarity (CP) distribution for barcodes with l=12
DNABarcodes		Barcode pairs in each CP value
Setting	Total barcode counts	cp=0	cp=1	cp=2	cp=3	cp=4	cp=5	cp=6	cp=7	cp=8	cp=9	cp=10	cp=11	cp=12
dist=3	98536	180	18639	3549250	259924835	1772264650	1861221797	738281353	181366477	32424599	4260607	399736	22771	707
dist=5	2857	1	48	3965	230159	1490550	1555533	616646	151739	27317	3489	331	18	0
VFOS (average count)		Barcode pairs in each CP value
Setting	Total barcode counts	cp=0	cp=1	cp=2	cp=3	cp=4	cp=5	cp=6	cp=7	cp=8	cp=9	cp=10	cp=11	cp=12
*1	98536	87.21	14195.8	2.95263e+06	2.49875e+08	1.77112e+09	1.87289e+09	7.40585e+08	1.80655e+08	3.19875e+07	4.15668e+06	379246	5856.59	48.2
*2	2857	0.02	6.19	1872.02	196648	1.47686e+06	1.58457e+06	631981	155894	27996.4	3694.41	278.15	1.09091	0
FreeBarcodes		Barcode pairs in each CP value
Setting	Total barcode counts	cp=0	cp=1	cp=2	cp=3	cp=4	cp=5	cp=6	cp=7	cp=8	cp=9	cp=10	cp=11	cp=12
num_errors=1	17213	4	1037	167126	8831720	53765245	56177805	22503046	5556987	1000635	134514	13346	796	30
num_errors=2	178	0	1	49	1075	5725	5999	2362	591	112	16	1	0	0
VFOS (average count)		Barcode pairs in each CP value
Setting	Total barcode counts	cp=0	cp=1	cp=2	cp=3	cp=4	cp=5	cp=6	cp=7	cp=8	cp=9	cp=10	cp=11	cp=12
*3	17213	1.68	261.91	72688	7.25808e+06	5.37124e+07	5.74475e+07	2.28663e+07	5.62623e+06	1.0075e+06	132829	11214.4	27.24	1.13333
*4	178	0	0	6.54	763.66	5706.22	6110.33	2442.31	600.52	107.99	14.35	1.63636	0	0
*1 is a VFOS setting for comparison with barcode sets created using DNABarcodes with dist=3.
*2 is a VFOS setting for comparison with barcode sets created using DNABarcodes with dist=5.
*3 is a VFOS setting for comparison with barcode sets created using FreeBarcodes with num_errors=1.
*4 is a VFOS setting for comparison with barcode sets created using FreeBarcodes with num_errors=2.
