# Supplementary material for: Development of a program for in silico optimized selection of oligonucleotide-based molecular barcodes
Source: PLoS One. 2021 Feb 18;16(2):e0246354. doi: 10.1371/journal.pone.0246354 (PMC7891705; doi:10.1371/journal.pone.0246354)
Supplement: S13 Table — (XLSX) [file pone.0246354.s024.xlsx]

## Sheet: S13 Table
S13 Table. Simple sequence repeat (SR) distribution for barcodes with l=12
DNABarcodes		Barcodes with all repeats			Barcodes containing repeats with 2nt repeat unit
Setting	Total barcode counts	2nt repeat unit	3nt repeat unit	4nt repeat unit	sr=2	sr=3	sr=4	sr=5	sr=6
dist=3	98536	34670	0	0	32902	1675	85	8	0
dist=5	2857	1037	0	0	986	48	3	0	0
VFOS (average count)		Barcodes with all repeats			Barcodes containing repeats with 2nt repeat unit
Setting	Total barcode counts	2nt repeat unit	3nt repeat unit	4nt repeat unit	sr=2	sr=3	sr=4	sr=5	sr=6
*1	98536	32436.9	0	0	32299.9	130.18	6.59	0.25	0
*2	2857	937.66	0	0	937.32	0.33	0.01	0	0
FreeBarcodes		Barcodes with all repeats			Barcodes containing repeats with 2nt repeat unit
Setting	Total barcode counts	2nt repeat unit	3nt repeat unit	4nt repeat unit	sr=2	sr=3	sr=4	sr=5	sr=6
num_errors=1	17213	5926	0	0	5652	254	17	3	0
num_errors=2	178	63	0	0	62	0	1	0	0
VFOS (average count)		Barcodes with all repeats			Barcodes containing repeats with 2nt repeat unit
Setting	Total barcode counts	2nt repeat unit	3nt repeat unit	4nt repeat unit	sr=2	sr=3	sr=4	sr=5	sr=6
*3	17213	5663.18	0	0	5655.87	6.66	0.42	0	0
*4	178	58.61	0	0	58.61	0	0	0	0
*1 is a VFOS setting for comparison with barcode sets created using DNABarcodes with dist=3.
*2 is a VFOS setting for comparison with barcode sets created using DNABarcodes with dist=5.
*3 is a VFOS setting for comparison with barcode sets created using FreeBarcodes with num_errors=1.
*4 is a VFOS setting for comparison with barcode sets created using FreeBarcodes with num_errors=2.
